# Supplementary material for: A Screen for PKN3 Substrates Reveals an Activating Phosphorylation of ARHGAP18
Source: Int J Mol Sci. 2020 Oct 20;21(20):7769. doi: 10.3390/ijms21207769 (PMC7594087; doi:10.3390/ijms21207769)
Supplement: Supplementary file 1 [file ijms-21-07769-s001.zip]

Archive with 2 entries (2 files):
- Supplementary table 1.xlsx
- Supplementary material.pdf
