# Supplementary material for: A Screen for PKN3 Substrates Reveals an Activating Phosphorylation of ARHGAP18
Source: Int J Mol Sci. 2020 Oct 20;21(20):7769. doi: 10.3390/ijms21207769 (PMC7594087; doi:10.3390/ijms21207769)
Supplement: Supplementary file 1 [file ijms-21-07769-s001.zip › Supplementary table 1.xlsx]

## Sheet: Description
	Supplementary Table 1
	Sheets "Repl I. - Repl IV." contain unedited serine/threonine phosphopeptide data as analyzed in MaxQuant.
	Sheet "PKN3 substrates" contains curated list of putative PKN3 substrates and phosphorylation sites. All the phosphosites with missing values or those identified in control samples were filtered. The cutoff score for phosphosite localization was set to 0.75.

## Sheet: Repl I.
Intensity PKN3_AS_rep1	Intensity PKN3_KD_rep1	Amino acid	Charge	Reverse	Localization prob	Score	Position	Proteins	Positions within proteins	Protein	Protein names	Gene names	Sequence window
NaN	27.9978	S	3		0.798485	125.86	141	A2A2Q9;Q9Y312	141;141	A2A2Q9	Protein AAR2 homolog	AAR2	PYATLKKWISLTNFISEATVEKLQPENRQIC
NaN	19.5814	T	3		0.969976	47.037	38	L0R6B8	38	L0R6B8		ABCF1	TRMPASAWAASAWRVTPTPSRSANSLVVRRR
NaN	19.5814	T	3		0.830418	47.037	40	L0R6B8	40	L0R6B8		ABCF1	MPASAWAASAWRVTPTPSRSANSLVVRRREL
NaN	18.8343	S	4		0.500429	46.324	161	H0YMJ6;A0A024RC82;Q8WTP8	161;161;161	H0YMJ6	Apoptosis-enhancing nuclease	AEN;ISG20L1	YIRPEMPIADYRTRWSGITRQHMRKAVPFQV
NaN	18.8343	T	4		0.999142	46.324	158	H0YMJ6;A0A024RC82;Q8WTP8	158;158;158	H0YMJ6	Apoptosis-enhancing nuclease	AEN;ISG20L1	YDKYIRPEMPIADYRTRWSGITRQHMRKAVP
NaN	18.8343	T	4		0.500429	46.324	164	H0YMJ6;A0A024RC82;Q8WTP8	164;164;164	H0YMJ6	Apoptosis-enhancing nuclease	AEN;ISG20L1	PEMPIADYRTRWSGITRQHMRKAVPFQVAQK
NaN	NaN	S	3		0.570454	49.592	836	Q9UHB7	836	Q9UHB7	AF4/FMR2 family member 4	AFF4	SKDPKTEHGSRKRTISQSSSLKSSSNSNKET
NaN	NaN	S	3		0.805064	49.592	843	Q9UHB7	843	Q9UHB7	AF4/FMR2 family member 4	AFF4	HGSRKRTISQSSSLKSSSNSNKETSGSSKNS
NaN	NaN	S	3		0.513753	49.592	854	Q9UHB7	854	Q9UHB7	AF4/FMR2 family member 4	AFF4	SSLKSSSNSNKETSGSSKNSSSTSKQKKTEG
NaN	NaN	S	3		0.513721	49.592	855	Q9UHB7	855	Q9UHB7	AF4/FMR2 family member 4	AFF4	SLKSSSNSNKETSGSSKNSSSTSKQKKTEGK
20.947	NaN	S	3		0.507847	46.88	12	Q7Z531	12	Q7Z531	GTP:AMP phosphotransferase AK3, mitochondrial	AK3	____MGAPGSGKGTVSSRISTHFELKHLSSG
20.947	NaN	S	3		0.979735	46.88	13	Q7Z531	13	Q7Z531	GTP:AMP phosphotransferase AK3, mitochondrial	AK3	___MGAPGSGKGTVSSRISTHFELKHLSSGD
20.947	NaN	T	3		0.507847	46.88	10	Q7Z531	10	Q7Z531	GTP:AMP phosphotransferase AK3, mitochondrial	AK3	______MGAPGSGKGTVSSRISTHFELKHLS
19.9271	NaN	S	2		0.930523	45.28	153	Q96M32	153	Q96M32	Adenylate kinase 7	AK7	EEVSHFEKRKLFILLSTVMTWARSKALDPED
19.9271	NaN	T	2		0.964886	45.28	154	Q96M32	154	Q96M32	Adenylate kinase 7	AK7	EVSHFEKRKLFILLSTVMTWARSKALDPEDS
NaN	16.2861	T	3		1	41.704	331	F8VS02	331	F8VS02		ALDH7A1	PSALFAAVGTAGQRCTTARRLVMDRPGNYVE
NaN	16.2861	T	3		1	41.704	332	F8VS02	332	F8VS02		ALDH7A1	SALFAAVGTAGQRCTTARRLVMDRPGNYVEP
20.7052	NaN	S	2		1	66.595	320	Q86XS5	320	Q86XS5	Angiopoietin-related protein 5	ANGPTL5	VDNDGCRPACLVNGQSVKSCSHLHNKTGWWF
NaN	18.2574	T	2		0.916847	43.769	1255	A0A087WTF3;Q12955	1255;2244	A0A087WTF3	Ankyrin-3	ANK3	DHNRVLSKGMRVKEETHITTTTRMVYHSPPG
NaN	NaN	T	2		0.998785	61.213	136	H0Y951;A0A087WX55	136;68	H0Y951		ANK3	SSGSEQKVKSPGAAPTRMTACCYKQGEGFKV
NaN	20.0679	T	2		1	71.451	381	Q8IVF6	381	Q8IVF6	Ankyrin repeat domain-containing protein 18A	ANKRD18A	NANFEKSVRLNEKMITKTVARYSQQLNDLKA
20.1286	NaN	S	3		1	41.56	1225	B0AZM4;A8K6F0;A0A024R9L1;O60306	1225;1225;1225;1225	B0AZM4	Intron-binding protein aquarius	AQR	LFMYMCLLGYPADKISILTTYNGQKHLIRDI
20.1286	NaN	T	3		1	41.56	1228	B0AZM4;A8K6F0;A0A024R9L1;O60306	1228;1228;1228;1228	B0AZM4	Intron-binding protein aquarius	AQR	YMCLLGYPADKISILTTYNGQKHLIRDIINR
20.1286	NaN	T	3		1	41.56	1229	B0AZM4;A8K6F0;A0A024R9L1;O60306	1229;1229;1229;1229	B0AZM4	Intron-binding protein aquarius	AQR	MCLLGYPADKISILTTYNGQKHLIRDIINRR
NaN	NaN	T	2		0.968706	59.426	5	Q9Y574	5	Q9Y574	Ankyrin repeat and SOCS box protein 4	ASB4	___________MDGTTAPVTKSGAAKLVKRN
25.8528	NaN	S	2		0.973179	54.539	70	H0UIC2;A0A075B754;Q96QE3	70;70;70	H0UIC2	ATPase family AAA domain-containing protein 5	ATAD5	APPKPSNILDYFRKTSPTNEKTQLGKECKIK
25.8528	NaN	T	2		0.991917	54.539	69	H0UIC2;A0A075B754;Q96QE3	69;69;69	H0UIC2	ATPase family AAA domain-containing protein 5	ATAD5	FAPPKPSNILDYFRKTSPTNEKTQLGKECKI
25.8528	NaN	T	2		0.624718	54.539	76	H0UIC2;A0A075B754;Q96QE3	76;76;76	H0UIC2	ATPase family AAA domain-containing protein 5	ATAD5	NILDYFRKTSPTNEKTQLGKECKIKSPESVP
16.3922	NaN	S	3		0.999889	49.632	157	K7EKG9;Q14CW9	157;157	K7EKG9	Ataxin-7-like protein 3	ATXN7L3	NDWSYGSEKKAKKRKSDKNPNSPRRSKSLKH
17.9193	NaN	T	3		0.932414	40.725	437	A2VED2;E9PC85;Q17RV3;Q5S007	437;838;838;838	A2VED2	Leucine-rich repeat serine/threonine-protein kinase 2	AURA17;LRRK2	PDKTSNLRKQTNIASTLARMVIRYQMKSAVE
NaN	16.5501	T	4		0.866177	50.843	68	A0A024R2N7;Q96S65	68;68	A0A024R2N7	Cysteine/serine-rich nuclear protein 1	AXUD1;CSRNP1	QMPLPDRDFCGPRSFTPLSILKRARRERPGR
NaN	NaN	S	3		0.999738	40.179	491	Q3B7K5;A0A0A0MR97;Q9UIF8	491;358;554	Q3B7K5	Bromodomain adjacent to zinc finger domain protein 2B	BAZ2B	TSGRRTPGNQTPVMPSASPILHSQGKEKAVS
NaN	NaN	S	3		0.999832	40.179	493	Q3B7K5;A0A0A0MR97;Q9UIF8	493;360;556	Q3B7K5	Bromodomain adjacent to zinc finger domain protein 2B	BAZ2B	GRRTPGNQTPVMPSASPILHSQGKEKAVSNN
NaN	NaN	S	3		0.999872	40.179	498	Q3B7K5;A0A0A0MR97;Q9UIF8	498;365;561	Q3B7K5	Bromodomain adjacent to zinc finger domain protein 2B	BAZ2B	GNQTPVMPSASPILHSQGKEKAVSNNVNPKK
NaN	NaN	T	3		0.893237	40.179	486	Q3B7K5;A0A0A0MR97;Q9UIF8	486;353;549	Q3B7K5	Bromodomain adjacent to zinc finger domain protein 2B	BAZ2B	PVNLSTSGRRTPGNQTPVMPSASPILHSQGK
NaN	NaN	T	4		0.498663	70.622	359	A2RQD6	359	A2RQD6		BCR-ABL1	SENLRARSNKDAKDPTTKNSLEKALQRPVAS
NaN	NaN	T	4		0.498663	70.622	360	A2RQD6	360	A2RQD6		BCR-ABL1	ENLRARSNKDAKDPTTKNSLEKALQRPVASD
NaN	19.1727	T	2		1	60.436	255	Q5T025;A0A0A0MSX2;B4DMQ6;Q96M02	255;302;399;302	Q5T025	Centrosomal protein C10orf90	C10orf90	RSVLSLNLNCSSHRLTADGVDGLVNREPISE
19.5315	NaN	S	2		0.768991	68.44	146	Q9BSD2	146	Q9BSD2		C21orf105	WIHRTRVKLTPKAASSSKTLTAKCLSGPISP
19.5315	NaN	S	2		0.800635	68.44	147	Q9BSD2	147	Q9BSD2		C21orf105	IHRTRVKLTPKAASSSKTLTAKCLSGPISPT
18.3646	NaN	T	3		1	51.03	10	G5EA35	10	G5EA35		CARD18	______MNKVRDENDTVMDKARVLIDLVTGK
23.6898	NaN	T	2		0.974197	60.478	4	C9JXR7;A8MVM1;P42574	4;4;4	C9JXR7	Caspase-3;Caspase-3 subunit p17;Caspase-3 subunit p12	CASP3	____________MENTENSVDSKSIKNLEPK
NaN	NaN	S	2		0.98331	65.305	153	H7C5T3;C9JU82;A0A0A0MR27;J3QT39;B7Z2Q3;Q49A88	153;212;482;523;523;571	H7C5T3	Coiled-coil domain-containing protein 14	CCDC14	LKVIENQKDENKKFSSIFKDKDQTILENKQQ
NaN	18.1039	T	1		1	40.352	165	H0YAK3;D6RER2;D6RIH8;Q13634	165;219;219;219	H0YAK3	Cadherin-18	CDH18	GQPYFSVDPKTGVIRTALHNMDREAREHYSV
NaN	NaN	S	2		0.975065	62.924	18	A0A024R8R3	18	A0A024R8R3		CDK3	AGGATGALGVGCKLPSAFCFPGSSVAMDMFQ
NaN	NaN	S	2		0.999211	43.512	184	A8MTB9	184	A8MTB9	Carcinoembryonic antigen-related cell adhesion molecule 18	CEACAM18	YVNDVPTSSSDRMTISPDGKTLVILRVSRYD
NaN	NaN	T	2		0.999092	43.512	182	A8MTB9	182	A8MTB9	Carcinoembryonic antigen-related cell adhesion molecule 18	CEACAM18	TWYVNDVPTSSSDRMTISPDGKTLVILRVSR
NaN	20.2213	S	2		0.892084	55.549	303	Q05D72;Q7LGH1;H0Y7F7;A0A024R914;Q5VT06	303;300;304;2129;2129	Q05D72	Centrosome-associated protein 350	CEP350;KIAA0480	TSPTAKPQIKTLSSASEKPKIKPLTPLHRSE
NaN	20.2213	T	2		0.543248	55.549	298	Q05D72;Q7LGH1;H0Y7F7;A0A024R914;Q5VT06	298;295;299;2124;2124	Q05D72	Centrosome-associated protein 350	CEP350;KIAA0480	SQDLETSPTAKPQIKTLSSASEKPKIKPLTP
NaN	NaN	S	2		0.49983	47.082	323	A8K8H0;P51801	323;323	A8K8H0	Chloride channel protein;Chloride channel protein ClC-Kb	CLCNKB	GFIRNNRFSSKLLATSKPVYSALATLVLASI
NaN	NaN	T	2		0.49983	47.082	322	A8K8H0;P51801	322;322	A8K8H0	Chloride channel protein;Chloride channel protein ClC-Kb	CLCNKB	FGFIRNNRFSSKLLATSKPVYSALATLVLAS
NaN	16.7559	T	3		0.617109	48.004	318	B3KNB0;Q9UKZ1	318;506	B3KNB0	CCR4-NOT transcription complex subunit 11	CNOT11	FRLLKTLDTGETPSETKMSK___________
NaN	NaN	S	2		0.999795	47.302	1375	P02461	1375	P02461	Collagen alpha-1(III) chain	COL3A1	LSSRASQNITYHCKNSIAYMDQASGNVKKAL
25.1078	NaN	S	2		0.998144	68.277	839	Q68DQ2	839	Q68DQ2	Very large A-kinase anchor protein	CRYBG3	VLVESHSGRGKTISLSKVSLSKVEPRNISQD
25.1078	NaN	S	2		0.906924	68.277	842	Q68DQ2	842	Q68DQ2	Very large A-kinase anchor protein	CRYBG3	ESHSGRGKTISLSKVSLSKVEPRNISQDKMS
25.1078	NaN	S	2		0.999838	68.277	844	Q68DQ2	844	Q68DQ2	Very large A-kinase anchor protein	CRYBG3	HSGRGKTISLSKVSLSKVEPRNISQDKMSSF
17.722	NaN	S	3		0.949882	45.368	174	Q5JRM2	174	Q5JRM2	Uncharacterized protein CXorf66	CXorf66	SYPKRSSKSSCSKKLSKSSHLEKAHKKGSLE
17.722	NaN	S	3		0.635644	45.368	176	Q5JRM2	176	Q5JRM2	Uncharacterized protein CXorf66	CXorf66	PKRSSKSSCSKKLSKSSHLEKAHKKGSLEKL
20.2031	NaN	S	2		0.958608	49.448	8	Q85KT0;B2XI38;A6Z0Q9;A6YY11;Q15H01;H9S7C8;H9QVQ0;H9QKW8;H9M5B5;H9M563;H9M4Z8;G9LLS3;G9LEP0;G9LDM6;G9LC43;G9LAW4;B7U870;B6RGH2;A0A0D4WSH9;A0A0D4BKI4;A0A097PZE3;A0A097PX91;A0A068C0R7	8;8;8;8;8;8;8;8;8;8;8;8;8;8;8;8;8;8;8;8;8;8;8	Q85KT0	Cytochrome b	cytb;CYTB	________MTPMRKISPLMKLINHSFIDLPT
NaN	24.9722	S	3		0.999999	77.051	73	Q9NT59	73	Q9NT59		DKFZp566F0947	RGTEARNTPALAFQASRGWIIRAFRRRGREE
NaN	24.9722	T	3		0.998566	77.051	65	Q9NT59	65	Q9NT59		DKFZp566F0947	ASNNHPHRRGTEARNTPALAFQASRGWIIRA
20.2625	NaN	S	3		0.746213	79.346	1456	Q6AI22;Q9NU22	1456;4242	Q6AI22	Midasin	DKFZp686H16106;MDN1	GFSAHLMKMLVRQRRSLTTLSEQWIILRNLL
20.2625	NaN	S	3		0.97186	79.346	1461	Q6AI22;Q9NU22	1461;4247	Q6AI22	Midasin	DKFZp686H16106;MDN1	LMKMLVRQRRSLTTLSEQWIILRNLLSCVQE
NaN	16.9106	S	3		0.830281	41.08	71	Q5HYG3;A6YT99;A6YT98;A6YTA0;Q96M83	71;71;71;71;71	Q5HYG3	Coiled-coil domain-containing protein 7	DKFZp686N0559;CCDC7	PPTGESILRYALPIPSSKTKNLLPEDEMIGK
NaN	16.9106	S	3		0.830281	41.08	72	Q5HYG3;A6YT99;A6YT98;A6YTA0;Q96M83	72;72;72;72;72	Q5HYG3	Coiled-coil domain-containing protein 7	DKFZp686N0559;CCDC7	PTGESILRYALPIPSSKTKNLLPEDEMIGKI
18.3051	NaN	S	2		0.840214	40.067	335	Q5H9R5	335	Q5H9R5		DKFZp781F05101	EKPDKAWEARPPRESSDVPPTKRNNWIFIDE
18.3051	NaN	T	2		0.993512	40.067	340	Q5H9R5	340	Q5H9R5		DKFZp781F05101	AWEARPPRESSDVPPTKRNNWIFIDEEQAFG
NaN	NaN	S	2		0.998925	63.48	680	A1L305;A2VDF1;B7ZW06;B1B5Y4;Q9Y238	680;680;680;677;680	A1L305	Deleted in lung and esophageal cancer protein 1	DLEC1	SMDSIKCYPDKETAFSIMPRKGVLSPHTDHE
NaN	17.9995	T	3		1	42.469	1123	I3L520;Q9P225	1123;4174	I3L520	Dynein heavy chain 2, axonemal	DNAH2	ADVKQKIPEMIDYEGTQKLLALDPSPLNVVL
NaN	20.7459	S	3		0.999295	46.415	2118	Q8TD57	2118	Q8TD57	Dynein heavy chain 3, axonemal	DNAH3	FSARTSANQTQDIIMSKLDRRRKGLFGPPIG
NaN	20.7459	T	3		0.933213	46.415	2112	Q8TD57	2112	Q8TD57	Dynein heavy chain 3, axonemal	DNAH3	LPNCINFSARTSANQTQDIIMSKLDRRRKGL
18.8832	NaN	T	2		1	45.081	2888	B0I1S4;Q96M86;D3DQT9	2888;3800;68	B0I1S4	Dynein heavy chain domain-containing protein 1	DNHD1	LDTCKAVEAAEERLLTMLLFQNPKRQKPAKF
NaN	16.1928	S	2		0.947365	50.145	1092	B0I1S4;Q96M86;D3DQT7	1092;2004;697	B0I1S4	Dynein heavy chain domain-containing protein 1	DNHD1;hCG_2036646	LLLGPAGSGKTTCWHSLFKIQNRLAAMEDTS
NaN	16.1928	T	2		0.554538	50.145	1087	B0I1S4;Q96M86;D3DQT7	1087;1999;692	B0I1S4	Dynein heavy chain domain-containing protein 1	DNHD1;hCG_2036646	RASGILLLGPAGSGKTTCWHSLFKIQNRLAA
NaN	18.6912	T	2		0.884952	79.986	7	A0A0B4J2F5	7	A0A0B4J2F5		DUSP10	_________MKTSVTTPSSSKSAGRWGAAHP
NaN	NaN	S	2		0.484121	44.203	20	E5RHD0;Q9BV47	20;20	E5RHD0	Dual specificity protein phosphatase 26	DUSP26	NWLWASMTFMARFSRSSSRSPVRTRGTLEEM
18.8056	NaN	S	2		0.991439	44.203	24	E5RHD0;Q9BV47	24;24	E5RHD0	Dual specificity protein phosphatase 26	DUSP26	ASMTFMARFSRSSSRSPVRTRGTLEEMPTVQ
18.1834	NaN	S	1		0.855009	45.335	42	A0A0D9SER9;A0PJE0;A0A0D9SEQ1;Q9H9B1	42;318;286;318	A0A0D9SER9	Histone-lysine N-methyltransferase EHMT1	EHMT1	KTKVLKQRTVIEMFKSITHSTVGSKGEKDLG
17.844	NaN	T	3		0.922965	53.124	93	B2M0I8;P00451	93;1280	B2M0I8	Coagulation factor VIII;Factor VIIIa heavy chain, 200 kDa isoform;Factor VIIIa heavy chain, 92 kDa isoform;Factor VIII B chain;Factor VIIIa light chain	F8	PVLQDFRSLNDSTNRTKKHTAHFSKKGEEEN
NaN	18.6356	S	3		0.958523	45.022	64	D3DTG8;Q8N5W9	64;165	D3DTG8	Filamin-interacting protein FAM101B	FAM101B	AEVRFEPRHRPTRFLSTTIVYPKYPKAVYTT
NaN	18.6356	T	3		0.946367	45.022	66	D3DTG8;Q8N5W9	66;167	D3DTG8	Filamin-interacting protein FAM101B	FAM101B	VRFEPRHRPTRFLSTTIVYPKYPKAVYTTTL
NaN	17.9985	S	2		0.560746	48.004	80	F8WF29;C9J131;A0A0D9SEN1;B2RD89;Q12884	80;80;100;101;101	F8WF29	Prolyl endopeptidase FAP;Antiplasmin-cleaving enzyme FAP, soluble form	FAP	SYTILSNRTMKSVNASNYGLSPDRQFVYLES
19.7095	NaN	S	4		0.776593	45.992	284	D6RAR6;Q14CZ7	284;284	D6RAR6	FAST kinase domain-containing protein 3	FASTKD3	KVDEHQTFLNKINNFSLSIVSNLSPKLISQM
20.8729	NaN	T	2		1	58.37	298	E9PQ73;Q8TDW7	298;448	E9PQ73	Protocadherin Fat 3	FAT3	RPLNTVKKEVYKLEVTNKEGDLKAQVTISIE
18.7132	19.4718	S	2		1	54.343	90	B2RBM9;P57775	90;90	B2RBM9	F-box/WD repeat-containing protein 4	FBXW4	SLNSGFTRLGTDLMTSVPVKERVKVSQNWRL
18.7132	19.4718	T	2		1	54.343	85	B2RBM9;P57775	85;85	B2RBM9	F-box/WD repeat-containing protein 4	FBXW4	RIARASLNSGFTRLGTDLMTSVPVKERVKVS
18.7132	19.4718	T	2		1	54.343	89	B2RBM9;P57775	89;89	B2RBM9	F-box/WD repeat-containing protein 4	FBXW4	ASLNSGFTRLGTDLMTSVPVKERVKVSQNWR
19.6903	NaN	S	3		0.985649	41.257	724	V5YQU3;Q9H694	724;124	V5YQU3	Receptor protein-tyrosine kinase;Protein bicaudal C homolog 1	FGFR2-BICC1;BICC1	SGKKEDVKEAKEMIMSVLDTKSNRVTLKMDV
NaN	19.8668	S	3		1	52.49	2570	Q86XX4	2570	Q86XX4	Extracellular matrix protein FRAS1	FRAS1	ISFKYTSYNVSEKAGSVSVTVQRTGNLNQYA
NaN	19.8668	S	3		1	52.49	2572	Q86XX4	2572	Q86XX4	Extracellular matrix protein FRAS1	FRAS1	FKYTSYNVSEKAGSVSVTVQRTGNLNQYAIV
NaN	19.8668	T	3		1	52.49	2574	Q86XX4	2574	Q86XX4	Extracellular matrix protein FRAS1	FRAS1	YTSYNVSEKAGSVSVTVQRTGNLNQYAIVLC
NaN	17.9776	S	3		1	41.052	45	S4R324	45	S4R324		FRMD4A	EDTFWWWRWPFRLLKSCLSHLCKNLRQRKKI
NaN	17.9776	S	3		1	41.052	48	S4R324	48	S4R324		FRMD4A	FWWWRWPFRLLKSCLSHLCKNLRQRKKILLC
19.0084	NaN	T	2		0.99745	58.815	11	Q9H2J6	11	Q9H2J6		GALIG	_____MMRYLGLETQTLKDGLAHGGTSLLGQ
18.1578	NaN	S	2		0.890474	43.297	138	B3KSZ4;Q8WXI9	138;138	B3KSZ4	Transcriptional repressor p66-beta	GATAD2B	PDIIVLSDNEASSPRSSSRMEERLKAANLEM
NaN	18.5102	S	2		0.921212	45.908	313	Q6QNK2	313	Q6QNK2	Probable G-protein coupled receptor 133	GPR133	SYLQNVSLSLPSKSLSEQTALNLTKTFLKAV
NaN	18.5102	T	2		0.968823	45.908	316	Q6QNK2	316	Q6QNK2	Probable G-protein coupled receptor 133	GPR133	QNVSLSLPSKSLSEQTALNLTKTFLKAVGEI
21.4953	NaN	S	3		1	45.618	97	O00270	97	O00270	12-(S)-hydroxy-5,8,10,14-eicosatetraenoic acid receptor	GPR31	LGRVGCWALHFLLDLSRSVGMAFLAAVALDR
NaN	NaN	S	3		0.97253	45.257	77	B4DUJ3;B4DUJ8;V9HWA3;A0A024R825;P07451	77;61;77;77;77	B4DUJ3	Carbonic anhydrase 3	HEL-S-167mP;CA3	NGKTCRVVFDDTYDRSMLRGGPLPGPYRLRQ
NaN	21.4428	T	2		0.999647	81.191	373	A0A096LP30;Q8NDA2	373;374	A0A096LP30	Hemicentin-2	HMCN2	VELAQSSGKPLLTLPTKPLSNGSTHQLWGGP
21.0385	NaN	T	2		1	43.246	314	B7Z7W6;B3KSB8;Q59GA5;P14735	314;314;444;869	B7Z7W6	Insulin-degrading enzyme	IDE	KPPHYLESRVEAFLITMEKSIEDMTEEAFQK
21.5699	NaN	S	3		0.5	40.516	158	Q9P0W0	158	Q9P0W0	Interferon kappa	IFNK	KENEMKPSEARVPQLSSLELRRYFHRIDNFL
21.5699	NaN	S	3		0.5	40.516	159	Q9P0W0	159	Q9P0W0	Interferon kappa	IFNK	ENEMKPSEARVPQLSSLELRRYFHRIDNFLK
NaN	NaN	S	2		0.421737	40.715	116	B4DE66;A0A087WYG8;Q16352	116;484;487	B4DE66	Alpha-internexin	INA	EILEETVISTKKTEKSNIEETTISSQKI___
NaN	NaN	S	2		0.991403	40.715	124	B4DE66;A0A087WYG8;Q16352	124;492;495	B4DE66	Alpha-internexin	INA	STKKTEKSNIEETTISSQKI___________
NaN	NaN	S	2		0.991311	40.715	125	B4DE66;A0A087WYG8;Q16352	125;493;496	B4DE66	Alpha-internexin	INA	TKKTEKSNIEETTISSQKI____________
16.6468	NaN	S	3		1	44.98	57	E9PEN0;B7Z6R2;Q8WYH8	57;57;57	E9PEN0	Inhibitor of growth protein 5	ING5	IDILAAEYISTVKTLSPDQRVERLQKIQNAY
16.6468	NaN	T	3		1	44.98	55	E9PEN0;B7Z6R2;Q8WYH8	55;55;55	E9PEN0	Inhibitor of growth protein 5	ING5	AEIDILAAEYISTVKTLSPDQRVERLQKIQN
NaN	NaN	S	3		0.716191	46.159	866	A5YM53	866	A5YM53		ITGAV	NRTSDMEINPLRIKISSLQTTEKNDTVAGQG
NaN	NaN	S	3		0.712471	46.159	867	A5YM53	867	A5YM53		ITGAV	RTSDMEINPLRIKISSLQTTEKNDTVAGQGE
NaN	NaN	T	3		0.86191	46.159	853	A5YM53	853	A5YM53		ITGAV	LLYILHYDIDGPMNRTSDMEINPLRIKISSL
NaN	17.6456	T	3		0.998584	42.913	94	Q8IV82;Q0VGA4;Q6P669;Q4LDX3;A0A0A0N0M2;P23458	94;94;94;82;94;94	Q8IV82	Non-specific protein-tyrosine kinase;Tyrosine-protein kinase;Tyrosine-protein kinase JAK1	JAK1	ALYDENTKLWYAPNRTITVDDKMSLRLHYRM
NaN	17.6456	T	3		0.993075	42.913	96	Q8IV82;Q0VGA4;Q6P669;Q4LDX3;A0A0A0N0M2;P23458	96;96;96;84;96;96	Q8IV82	Non-specific protein-tyrosine kinase;Tyrosine-protein kinase;Tyrosine-protein kinase JAK1	JAK1	YDENTKLWYAPNRTITVDDKMSLRLHYRMRF
NaN	21.6472	S	3		0.500192	52.167	197	Q92806	197	Q92806	G protein-activated inward rectifier potassium channel 3	KCNJ9	RDGRLCLMFRVGDLRSSHIVEASIRAKLIRS
NaN	21.6472	S	3		0.500192	52.167	198	Q92806	198	Q92806	G protein-activated inward rectifier potassium channel 3	KCNJ9	DGRLCLMFRVGDLRSSHIVEASIRAKLIRSR
NaN	21.6472	S	3		0.999615	52.167	204	Q92806	204	Q92806	G protein-activated inward rectifier potassium channel 3	KCNJ9	MFRVGDLRSSHIVEASIRAKLIRSRQTLEGE
NaN	18.6572	S	2		0.993137	78.334	101	B3KV72;R4GMY1;J3KN16;Q5VYK3	101;159;331;159	B3KV72	Proteasome-associated protein ECM29 homolog	KIAA0368;ECM29	TLFHMKYPVESSKSASPFNLAEKPKTVQLLL
17.8603	NaN	S	2		1	45.997	1331	Q9HCM1	1331	Q9HCM1	Uncharacterized protein KIAA1551	KIAA1551	QASQETRQKKHVTQNSRPLKTKTAFLPNKDV
17.8603	NaN	T	2		1	45.997	1328	Q9HCM1	1328	Q9HCM1	Uncharacterized protein KIAA1551	KIAA1551	SYEQASQETRQKKHVTQNSRPLKTKTAFLPN
17.8603	NaN	T	2		1	45.997	1336	Q9HCM1	1336	Q9HCM1	Uncharacterized protein KIAA1551	KIAA1551	TRQKKHVTQNSRPLKTKTAFLPNKDVYKKHS
NaN	19.2208	T	3		1	58.592	429	A0MZ66	429	A0MZ66	Shootin-1	KIAA1598	MDRIKKGVHLRPVNQTARPKTKPESSKGCES
NaN	19.2208	T	3		1	58.592	434	A0MZ66	434	A0MZ66	Shootin-1	KIAA1598	KGVHLRPVNQTARPKTKPESSKGCESAVDEL
NaN	16.3753	T	2		0.999585	49.448	524	K7EIP4;Q59HA6;A0A0A0MTS5;A0A0A6YYF2;A0A0A0MSA0;B0YJ32;Q16787	524;339;599;655;2208;2266;2264	K7EIP4	Laminin subunit alpha-3	LAMA3	QQTLNIVTVQKEVIDTNLTTLRDGLHGIQRG
NaN	16.3753	T	2		0.550678	49.448	527	K7EIP4;Q59HA6;A0A0A0MTS5;A0A0A6YYF2;A0A0A0MSA0;B0YJ32;Q16787	527;342;602;658;2211;2269;2267	K7EIP4	Laminin subunit alpha-3	LAMA3	LNIVTVQKEVIDTNLTTLRDGLHGIQRGDID
NaN	17.5752	S	2		0.556521	45.368	115	F5GXP0;B7Z835;J3QKX9;J3KRE7;B7Z7T7;H7BZ41;F5GZB4;Q8IVV2	115;115;6;102;146;1007;1213;935	F5GXP0	Lipoxygenase homology domain-containing protein 1	LOXHD1	TLFGTQDDTGMTLLKSSKTNSDKFERDSIEI
NaN	17.5752	S	2		0.556521	45.368	116	F5GXP0;B7Z835;J3QKX9;J3KRE7;B7Z7T7;H7BZ41;F5GZB4;Q8IVV2	116;116;7;103;147;1008;1214;936	F5GXP0	Lipoxygenase homology domain-containing protein 1	LOXHD1	LFGTQDDTGMTLLKSSKTNSDKFERDSIEIF
NaN	17.5752	S	2		0.996741	45.368	120	F5GXP0;B7Z835;J3QKX9;J3KRE7;B7Z7T7;H7BZ41;F5GZB4;Q8IVV2	120;120;11;107;151;1012;1218;940	F5GXP0	Lipoxygenase homology domain-containing protein 1	LOXHD1	QDDTGMTLLKSSKTNSDKFERDSIEIFTVET
NaN	17.5752	T	2		0.890218	45.368	118	F5GXP0;B7Z835;J3QKX9;J3KRE7;B7Z7T7;H7BZ41;F5GZB4;Q8IVV2	118;118;9;105;149;1010;1216;938	F5GXP0	Lipoxygenase homology domain-containing protein 1	LOXHD1	GTQDDTGMTLLKSSKTNSDKFERDSIEIFTV
NaN	18.8216	T	3		0.99938	50.088	27	E5RJ66;E5RHQ9;Q6ZNQ3	27;27;27	E5RJ66	Leucine-rich repeat-containing protein 69	LRRC69	GGKNTKIITLNGKKMTKMPSALGKLPGLKTL
NaN	18.1646	S	2		0.999213	60.973	472	J3KPP4	472	J3KPP4		LUC7L3	LQNILRYIVLSQLFCSRLVPPLVCLFGNYRP
25.3548	NaN	T	3		0.997643	44.132	24	M0R2P1;M0QXW8;M0R064;B8ZZF3;B2R9G9;O95402	24;24;173;59;51;51	M0R2P1	Mediator of RNA polymerase II transcription subunit 26	MED26	SSLEKYPITKEALEETRLGKLINDVRKKTKN
NaN	NaN	S	2		0.999955	59.227	800	A0A0A0MRH6;Q5JRA6	800;1217	A0A0A0MRH6	Melanoma inhibitory activity protein 3	MIA3	LVVKDRVYQVTEQQISEKLKTIMKENTELVQ
18.7776	NaN	S	2		0.770297	54.776	83	M0QXC4;M0R0F2;W4VSR2;M0R189;Q8N594	83;443;475;477;445	M0QXC4	MPN domain-containing protein	MPND	EPWSQEHTYLDKLKISLASRTPKDQSLCHVL
18.7776	NaN	S	2		0.770297	54.776	86	M0QXC4;M0R0F2;W4VSR2;M0R189;Q8N594	86;446;478;480;448	M0QXC4	MPN domain-containing protein	MPND	SQEHTYLDKLKISLASRTPKDQSLCHVLEQV
NaN	18.5183	S	2		0.999687	54.65	172	B4E157;X5DR33;X5D963;Q9NXD2	172;217;758;758	B4E157	Myotubularin-related protein 10	MTMR10	PVGNLCRRSILGTPLSKFLSGAKIWLSTETL
NaN	18.5183	T	2		0.999084	54.65	169	B4E157;X5DR33;X5D963;Q9NXD2	169;214;755;755	B4E157	Myotubularin-related protein 10	MTMR10	PFSPVGNLCRRSILGTPLSKFLSGAKIWLST
NaN	16.6646	S	2		0.609931	55.98	7612	G3CIG0	7612	G3CIG0		MUC19	ASGMTGVRTTSKTTTSLGGTGTTRTEIKSGA
NaN	16.6646	T	2		0.878945	55.98	7619	G3CIG0	7619	G3CIG0		MUC19	RTTSKTTTSLGGTGTTRTEIKSGATTGAPGI
21.3878	NaN	S	3		0.994141	64.297	27	C9JMQ4;C9JSC3;Q9NZQ3	27;105;105	C9JMQ4	NCK-interacting protein with SH3 domain	NCKIPSD	RGVLQKLIHHRKETLSRRGPSASSVAVMTSS
NaN	19.5234	T	2		1	60.478	77	I3L464	77	I3L464		NDE1	RDLLSENNRLRMELETIKVPRRSLNRQCSRW
17.501	NaN	T	2		0.997388	42.396	319	B4DDI0;H7BXY5;D3DQ79;Q0ZGT2	319;506;542;606	B4DDI0	Nexilin	NEXN	TSVVDSEPVRFTVKVTGEPKPEITWWFEGEI
NaN	17.5996	S	3		0.997266	44.863	121	A0A087WVU3;Q8TAU0	121;121	A0A087WVU3	Homeobox protein Nkx-2.3	NKX2-3	EHEEEPEVVRDRSQKSCQLKKSLETAGDCKA
23.3641	NaN	T	2		0.637446	73.985	256	K7EN33;B4E303;A0A0A0MRH0;B4E074;Q9NVX2	256;395;395;413;437	K7EN33	Notchless protein homolog 1	NLE1	WSADSRLLVSGSSDSTLKVWDVKAQKLAMDL
22.1355	NaN	S	2		0.875179	53.211	38	Q9UPG3;Q7Z757;A0A024R5G4;Q59HB8;A0A087WY61;A0A024R5M9;Q4LE64;Q14980	38;26;934;418;934;934;940;934	Q9UPG3	Nuclear mitotic apparatus protein 1	NuMA;NUMA1;NUMA1 variant protein	LETLVRKAGEQQETASRELVKEPARAGDRQP
NaN	20.4051	S	2		0.729181	61.65	5	Q14990	5	Q14990	Outer dense fiber protein 1	ODF1	___________MAALSCLLDSVRRDIKKVDR
19.1685	NaN	T	3		0.767097	48.467	120	Q8NG90;Q8NH74;P58181	120;231;231	Q8NG90	Olfactory receptor 10A6;Olfactory receptor 10A3	OR10A6;OR10A3	LSYIRVLFAILKMPSTTGRQKAFSTCASHLT
NaN	21.0074	S	3		0.701013	53.034	43	L8EAJ7	43	L8EAJ7		PARD6G	SGSSSRNERRPSVAASARARCAGGGGRWARC
18.16	NaN	T	2		0.912649	46.844	42	D6R914;D6RCN2;D6R9T2	42;42;42	D6R914		PARP8	CLFADFRYSDSTFTFTYVGGPRR________
NaN	NaN	S	3		0.991537	45.221	503	Q9Y5G2	503	Q9Y5G2	Protocadherin gamma-B2	PCDHGB2	SYSIVASDLKPREILSYVSVSAQSGVVFAQR
NaN	NaN	S	3		0.885541	45.221	511	Q9Y5G2	511	Q9Y5G2	Protocadherin gamma-B2	PCDHGB2	LKPREILSYVSVSAQSGVVFAQRAFDHEQLR
NaN	NaN	T	2		1	73.931	26	Q5SZU1;B3KSC3;V9HW79;O43175	26;26;60;60	Q5SZU1	D-3-phosphoglycerate dehydrogenase	PHGDH;HEL-S-113	LQDCEGLIVRSATKVTADVINAAEKLQVVGR
16.3607	NaN	T	3		1	42.031	303	A6NIT2;A6NMN0;P46020	303;303;303	A6NIT2	Phosphorylase b kinase regulatory subunit alpha, skeletal muscle isoform	PHKA1	QGRYGCCRFLRDGYKTPKEDPNRLYYEPAEL
NaN	19.109	S	3		0.652519	45.221	41	E9PRD1;Q9P0L9	41;41	E9PRD1	Polycystic kidney disease 2-like 1 protein	PKD2L1	SGPPSPHGTLRVCTISSTGPLQPQPKKPEDE
NaN	19.109	S	3		0.651595	45.221	42	E9PRD1;Q9P0L9	42;42	E9PRD1	Polycystic kidney disease 2-like 1 protein	PKD2L1	GPPSPHGTLRVCTISSTGPLQPQPKKPEDEP
NaN	19.109	T	3		0.648914	45.221	43	E9PRD1;Q9P0L9	43;43	E9PRD1	Polycystic kidney disease 2-like 1 protein	PKD2L1	PPSPHGTLRVCTISSTGPLQPQPKKPEDEPQ
NaN	18.2501	S	2		1	44.318	26	M0QY18;M0R339;M0QZB1;A0A024QZH0;Q9UP65	26;153;89;337;337	M0QY18	Cytosolic phospholipase A2 gamma	PLA2G4C	LEKQEQPHEDPERKGSLSNLMDFVKKTGICA
NaN	18.2501	S	2		1	44.318	28	M0QY18;M0R339;M0QZB1;A0A024QZH0;Q9UP65	28;155;91;339;339	M0QY18	Cytosolic phospholipase A2 gamma	PLA2G4C	KQEQPHEDPERKGSLSNLMDFVKKTGICASK
19.4973	NaN	S	3		0.929282	44.252	44	E9PB93;A0A024RAJ4;O15514	44;82;82	E9PB93	DNA-directed RNA polymerase II subunit RPB4	POLR2D	YTARFSRFKNRETIASVRSLLLQKKLHKFEL
19.4973	NaN	T	3		0.961786	44.252	41	E9PB93;A0A024RAJ4;O15514	41;79;79	E9PB93	DNA-directed RNA polymerase II subunit RPB4	POLR2D	TLNYTARFSRFKNRETIASVRSLLLQKKLHK
NaN	18.4252	S	2		0.808116	60.019	197	Q86YN6	197	Q86YN6	Peroxisome proliferator-activated receptor gamma coactivator 1-beta	PPARGC1B	AGLRSKSQRPCVKADSTQDKKAPMMQSQSRS
19.9333	NaN	T	3		0.999907	43.761	178	A0A024R7F1;K7ELL7;B4DJQ5;P14314;A2VCQ4	178;178;178;178;91	A0A024R7F1	Glucosidase 2 subunit beta	PRKCSH	QAGKKSLEDQVEMLRTVKEEAEKPEREAKEQ
19.6684	NaN	T	3		0.989028	45.28	141	E7ENH0	141	E7ENH0		PSG8	MGGDENRGVTGHFTFTLYPKLPKPYITINNL
18.5269	NaN	S	2		0.998777	47.559	603	D6W632;G8JL96;Q9UM81;A0A0A0MR60;Q59FX6	603;603;604;607;629	D6W632	Protein-tyrosine-phosphatase	PTPRS;PTPsigma	GLGAFTPVVRQRTLQSISPKNFKVKMIMKTS
18.5269	NaN	S	2		0.999687	47.559	605	D6W632;G8JL96;Q9UM81;A0A0A0MR60;Q59FX6	605;605;606;609;631	D6W632	Protein-tyrosine-phosphatase	PTPRS;PTPsigma	GAFTPVVRQRTLQSISPKNFKVKMIMKTSVL
NaN	26.5664	S	4		1	44.294	93	H3BSQ8;Q96A99	93;93	H3BSQ8	Pentraxin-4	PTX4	SLAEESQAVAQAVNRSQASVQGELAQLKAWV
NaN	26.5664	S	4		1	44.294	96	H3BSQ8;Q96A99	96;96	H3BSQ8	Pentraxin-4	PTX4	EESQAVAQAVNRSQASVQGELAQLKAWVRKL
20.5429	NaN	T	2		0.999994	61.679	47	C9J7D1;C9J4S4;C9IZZ0;C9J4V0;C9J592;C9J8S3;B4DPH9;P51149	47;47;47;47;47;47;47;47	C9J7D1	Ras-related protein Rab-7a	RAB7A	KFSNQYKATIGADFLTKEVMVDDRLVTMQET
NaN	NaN	S	3		0.86461	47.047	213	H0Y8H7;H0YAJ8;Q4W5Q4;Q17RH5;Q9Y4G8	213;91;1136;1144;1156	H0Y8H7	Rap guanine nucleotide exchange factor 2	RAPGEF2;PDZGEF1	SDSGHSEISSRSSIVSNSSFDSVPVSLHDER
NaN	NaN	S	3		0.869271	47.047	215	H0Y8H7;H0YAJ8;Q4W5Q4;Q17RH5;Q9Y4G8	215;93;1138;1146;1158	H0Y8H7	Rap guanine nucleotide exchange factor 2	RAPGEF2;PDZGEF1	SGHSEISSRSSIVSNSSFDSVPVSLHDERRQ
NaN	NaN	S	3		0.811566	47.047	219	H0Y8H7;H0YAJ8;Q4W5Q4;Q17RH5;Q9Y4G8	219;97;1142;1150;1162	H0Y8H7	Rap guanine nucleotide exchange factor 2	RAPGEF2;PDZGEF1	EISSRSSIVSNSSFDSVPVSLHDERRQRHSV
NaN	NaN	S	2		1	60.828	753	Q14644	753	Q14644	Ras GTPase-activating protein 3	RASA3	NLYMSKLEKMQEACGSKSVYDGPEQEEYSTF
NaN	19.2557	S	2		0.984171	71.349	41	G3V3K0	41	G3V3K0		RDH11	SLPPNPSAARETKGISPIKDSKCVFPRTSPG
NaN	NaN	S	3		1	47.429	77	H0YNT1;H0YMN0;H0YKI4;A0A0B4J293;B3KV71;H0YKX0;Q96EP0	77;68;30;374;658;744;899	H0YNT1	E3 ubiquitin-protein ligase RNF31	RNF31	GCMHFHCTQCRHQFCSGCYNAFYAKNKCPEP
NaN	NaN	T	2		1	59.931	16	M0R103;M0R2K1;B9EGB4;Q9H0K4	16;280;280;280	M0R103	Radial spoke head protein 6 homolog A	RSPH6A;RSHL1	MQPTYKMAEKQKALFTRSGGGTEGEQEMEEE
21.9329	NaN	S	3		1	53.995	4180	A0A0A0MRH2;P21817;Q59FN5	4180;4186;1120	A0A0A0MRH2	Ryanodine receptor 1	RYR1	EYFRPYLGRIEIMGASRRIERIYFEISETNR
NaN	17.8609	S	2		1	49.35	126	D6RDB2	126	D6RDB2		SAR1B	SKEELDVRYFVKGPNSSRQGQHQIWGHRVSR
NaN	17.8609	S	2		1	49.35	127	D6RDB2	127	D6RDB2		SAR1B	KEELDVRYFVKGPNSSRQGQHQIWGHRVSRS
20.1507	NaN	T	3		1	47.774	1194	Q9Y5Y9	1194	Q9Y5Y9	Sodium channel protein type 10 subunit alpha	SCN10A	KPTVKALLEYTDRVFTFIFVFEMLLKWVAYG
NaN	22.705	S	2		0.99999	72.325	51	H0YJY2;F5GYF8;B4DYX7;A6H8W6;O43166	51;25;25;550;550	H0YJY2	Signal-induced proliferation-associated 1-like protein 1	SIPA1L1	YRIIFRTSELMTLRGSVLEDAIPSTAKHSTA
17.9608	NaN	T	2		0.786735	50.284	1394	Q8TER0	1394	Q8TER0	Sushi, nidogen and EGF-like domain-containing protein 1	SNED1	YRVHQDICFKESCESTSLKKTPNRKQSKSQT
17.9608	NaN	T	2		0.981214	50.284	1399	Q8TER0	1399	Q8TER0	Sushi, nidogen and EGF-like domain-containing protein 1	SNED1	DICFKESCESTSLKKTPNRKQSKSQTLEKS_
NaN	20.625	T	2		0.998872	41.427	102	H7BZM6	102	H7BZM6		SPEG	KEFLGEQRRRRAEAATRHKMSKAAPAKKPVA
NaN	NaN	S	2		0.531062	49.31	150	J3KRF6	150	J3KRF6		SPG7	FQGTQSTENTLTDVNSTQLN___________
18.4702	NaN	S	2		0.960182	40.352	1042	Q9NQ38	1042	Q9NQ38	Serine protease inhibitor Kazal-type 5;Hemofiltrate peptide HF6478;Hemofiltrate peptide HF7665	SPINK5	LCHENLIRQTNTHIRSTGKCEESSTPGTTAA
NaN	NaN	T	2		0.472714	40.352	1036	Q9NQ38	1036	Q9NQ38	Serine protease inhibitor Kazal-type 5;Hemofiltrate peptide HF6478;Hemofiltrate peptide HF7665	SPINK5	YNNPCMLCHENLIRQTNTHIRSTGKCEESST
NaN	NaN	T	2		0.477581	40.352	1038	Q9NQ38	1038	Q9NQ38	Serine protease inhibitor Kazal-type 5;Hemofiltrate peptide HF6478;Hemofiltrate peptide HF7665	SPINK5	NPCMLCHENLIRQTNTHIRSTGKCEESSTPG
NaN	NaN	T	2		0.995271	41.644	354	A0A024R3M0;Q6IAX9;P08240	354;578;578	A0A024R3M0	Signal recognition particle receptor subunit alpha	SRPR	LVKFNRALADHSMAQTPRLIDGIVLTKFDTI
NaN	NaN	T	2		0.999879	41.644	364	A0A024R3M0;Q6IAX9;P08240	364;588;588	A0A024R3M0	Signal recognition particle receptor subunit alpha	SRPR	HSMAQTPRLIDGIVLTKFDTIDDKVGAAISM
20.4515	NaN	S	2		0.930286	48.188	1008	I3L4D8;O60382;Q9UQ35	1008;40;1008	I3L4D8	Serine/arginine repetitive matrix protein 2	SRRM2;KIAA0324	ISPYPKVKAQTPPGPSLSGSKSPCPQ_____
20.4515	NaN	T	2		0.997793	48.188	1003	I3L4D8;O60382;Q9UQ35	1003;35;1003	I3L4D8	Serine/arginine repetitive matrix protein 2	SRRM2;KIAA0324	SHSGSISPYPKVKAQTPPGPSLSGSKSPCPQ
NaN	18.3081	S	2		0.837195	52.693	146	B3KNY6;Q53GD7;O75494	146;241;241	B3KNY6	Serine/arginine-rich splicing factor 10	SRSF10	ESRKKEPPRSKSQSRSQSRSRSKSRSRSWTS
NaN	18.3081	S	2		0.851157	52.693	148	B3KNY6;Q53GD7;O75494	148;243;243	B3KNY6	Serine/arginine-rich splicing factor 10	SRSF10	RKKEPPRSKSQSRSQSRSRSKSRSRSWTSPK
NaN	18.3081	S	2		0.986742	52.693	150	B3KNY6;Q53GD7;O75494	150;245;245	B3KNY6	Serine/arginine-rich splicing factor 10	SRSF10	KEPPRSKSQSRSQSRSRSKSRSRSWTSPKSS
19.8269	NaN	T	3		0.791236	49.929	206	A0A0C4DGC9;Q8TDR2	206;345	A0A0C4DGC9	Serine/threonine-protein kinase 35	STK35	RRPDPATNKSFMLQLTSAIAFLHKNHIVHRD
17.7861	NaN	T	2		1	43.297	94	B7Z438;Q6IAL5;B2R8A1;A8K4W7;P53597	94;81;81;81;94	B7Z438	Succinyl-CoA ligase [ADP/GDP-forming] subunit alpha, mitochondrial	SUCLG1	GTKLVGGTTPGKGGQTHLGLPVFNTVKEAKE
17.7861	NaN	T	2		1	43.297	103	B7Z438;Q6IAL5;B2R8A1;A8K4W7;P53597	103;90;90;90;103	B7Z438	Succinyl-CoA ligase [ADP/GDP-forming] subunit alpha, mitochondrial	SUCLG1	PGKGGQTHLGLPVFNTVKEAKEQTGATASVI
18.3996	NaN	S	2		0.883526	48.004	477	A6QL60;A2A341;Q8IWA1;Q9BX26	477;478;478;478	A6QL60	Synaptonemal complex protein 2	SYCP2	NNSQLEKTTPSKRKMSEASMIVSGADRYTMR
NaN	17.0894	S	2		0.499933	43.297	138	H7C3J3	138	H7C3J3		THUMPD3	LHRRNITHFGPTTLRSTLAYGMLSKPSWGLP
NaN	17.0894	T	2		0.499933	43.297	139	H7C3J3	139	H7C3J3		THUMPD3	HRRNITHFGPTTLRSTLAYGMLSKPSWGLPI
21.0341	NaN	S	2		1	48.794	168	H0YEN6;E9PLS9;B4DK82;A0A024R577;O76062	168;246;224;340;340	H0YEN6	Delta(14)-sterol reductase	TM7SF2	GLETISTATGRKLLVSGWWGMVRHPNYLGDL
NaN	NaN	T	2		0.480643	45.137	156	H0YEN6;E9PLS9;B4DK82;A0A024R577;O76062;E9PS18	156;234;212;328;328;210	H0YEN6	Delta(14)-sterol reductase	TM7SF2	TFRKNPSDPRVAGLETISTATGRKLLVSGWW
NaN	15.92	T	2		0.98465	45.137	161	H0YEN6;E9PLS9;B4DK82;A0A024R577;O76062;E9PS18	161;239;217;333;333;215	H0YEN6	Delta(14)-sterol reductase	TM7SF2	PSDPRVAGLETISTATGRKLLVSGWWGMVRH
NaN	19.5237	T	3		0.865907	61.593	56	Q6PL43;Q7Z5N1;Q96I73;J3KQW3;H7C3X7;Q2T9K0	56;56;56;82;157;371	Q6PL43	Transmembrane protein 44	TMEM44	VPLTTLSHCKSLRTMTAISRYMELTIEPVQQ
NaN	18.3541	T	2		0.999993	69.423	51	B1AP03;Q9BSA0;A0A024QZ97;Q9NW97	51;51;51;51	B1AP03	Transmembrane protein 51	TMEM51	GFSAAEKPTAQGSNKTEVGGGILKSKTFSVA
NaN	NaN	S	2		0.841144	62.166	305	J3KN66	305	J3KN66		TOR1AIP1	EWAPQTARIRTRMQTSSPGKSSIYGSFSDDD
NaN	22.8642	S	2		1	51.359	122	A0A087WZ51;B4DDV4;Q68E05;Q6FGS1;Q53GA0;O43399	122;127;156;176;176;176	A0A087WZ51	Tumor protein D54	TPD52L2;DKFZp686A1765	SATFKSFEDRVGTIKSKVVGDRENGSDNLPS
NaN	22.8642	T	2		1	51.359	119	A0A087WZ51;B4DDV4;Q68E05;Q6FGS1;Q53GA0;O43399	119;124;153;173;173;173	A0A087WZ51	Tumor protein D54	TPD52L2;DKFZp686A1765	SANSATFKSFEDRVGTIKSKVVGDRENGSDN
18.3724	NaN	S	2		0.757128	47.288	715	P12270	715	P12270	Nucleoprotein TPR	TPR	LQEQVTDLRSQNTKISTQLDFASKRYEMLQD
18.3724	NaN	S	2		0.999739	47.288	722	P12270	722	P12270	Nucleoprotein TPR	TPR	LRSQNTKISTQLDFASKRYEMLQDNVEGYRR
18.3724	NaN	T	2		0.812782	47.288	716	P12270	716	P12270	Nucleoprotein TPR	TPR	QEQVTDLRSQNTKISTQLDFASKRYEMLQDN
NaN	19.2621	S	2		0.971152	51.726	82	A0A0A0MS01	82	A0A0A0MS01		TRGV10	IVSTKSAARRSMGKTSNKVEARKNSQTLTSI
NaN	19.2621	T	2		0.971152	51.726	81	A0A0A0MS01	81	A0A0A0MS01		TRGV10	YIVSTKSAARRSMGKTSNKVEARKNSQTLTS
NaN	18.2305	T	3		1	47.062	92	H0YLN7	92	H0YLN7		TRIP4	ELISDPLQQCFKKDGTREQQLRKEEDKVCQF
17.7773	NaN	T	2		1	45.997	103	H7BZP4	103	H7BZP4		TRPM8	VPSDVDGKPDLAQMETAWRRHLLPEPTPRAA
NaN	NaN	S	3		0.996273	42.426	2017	Q59FH1;H0Y4W2;F2Z2U4;Q9Y4A5	2017;2018;2277;2296	Q59FH1	Transformation/transcription domain-associated protein	TRRAP	NNPSYIDRLISVFMRSLQKMVREHLNPQAAS
28.3742	NaN	S	3		0.994821	54.524	216	D3DPF9;A0A0A0MRA3;C0JYZ2;D3DPG0;A0A0A0MTS7;Q8WZ42	216;216;216;216;216;216	D3DPF9	Titin	TTN	AKKTKTIVSTAQISESRQTRIEKKIEAHFDA
NaN	NaN	T	2		0.437634	67.169	244	A0A087X084;E9PBP8;P16662	244;244;244	A0A087X084	UDP-glucuronosyltransferase 2B7	UGT2B7	MKKWDQFYSEVLGRPTTLSETMGKADVWLIR
NaN	19.6587	T	2		0.970163	56.81	693	B9A6N0;K7EQL6;P35125;Q8NFA0	693;565;693;895	B9A6N0	Ubiquitin carboxyl-terminal hydrolase;Ubiquitin carboxyl-terminal hydrolase 6;Ubiquitin carboxyl-terminal hydrolase 32	USP6-short;USP32;USP6	VDLFHGQLRSQVKCKTCGHISVRFDPFNFLS
NaN	NaN	S	2		1	45.207	23	B2RDZ1;B7ZL25;B4E0K6;A0A0G2JIA5;A0A0G2JL52	23;442;444;444;474	B2RDZ1		VARS2	WLQGLHRFVAREKIMSVLSERGLFRGLQNHP
NaN	NaN	S	2		1	45.207	26	B2RDZ1;B7ZL25;B4E0K6;A0A0G2JIA5;A0A0G2JL52	26;445;447;447;477	B2RDZ1		VARS2	GLHRFVAREKIMSVLSERGLFRGLQNHPMVL
NaN	25.1688	S	3		0.500072	62.338	1075	Q709C8	1075	Q709C8	Vacuolar protein sorting-associated protein 13C	VPS13C	TEKQQKNSTLPKAIVSSRDSDIIDFRLFAKL
NaN	25.1688	S	3		0.500072	62.338	1076	Q709C8	1076	Q709C8	Vacuolar protein sorting-associated protein 13C	VPS13C	EKQQKNSTLPKAIVSSRDSDIIDFRLFAKLN
NaN	25.1688	T	3		0.990514	62.338	1068	Q709C8	1068	Q709C8	Vacuolar protein sorting-associated protein 13C	VPS13C	AKEVQISTEKQQKNSTLPKAIVSSRDSDIID
20.5459	NaN	S	3		0.685594	40.693	220	A0AR27;B7Z1J7;B7Z5E4;A0A087WU65;B7Z360;Q9NRW7	220;331;275;277;364;400	A0AR27	Vacuolar protein sorting-associated protein 45	VPS45	ARLVMLYALHYERHSSNSLPGLMMDLRNKGV
NaN	16.9443	S	3		0.996495	41.704	1724	A3KMH1	1724	A3KMH1	von Willebrand factor A domain-containing protein 8	VWA8	QQKPKRLRLVVDVSGSMYRFNRMDGRLERTM
17.6726	NaN	S	2		0.989318	46.891	843	Q9H1B5	843	Q9H1B5	Xylosyltransferase 2	XYLT2	IGPSPCPSLEPCRLTSWSSLSPDPKSELGPV
17.6726	NaN	S	2		0.989465	46.891	845	Q9H1B5	845	Q9H1B5	Xylosyltransferase 2	XYLT2	PSPCPSLEPCRLTSWSSLSPDPKSELGPVKA
17.6726	NaN	S	2		0.50623	46.891	846	Q9H1B5	846	Q9H1B5	Xylosyltransferase 2	XYLT2	SPCPSLEPCRLTSWSSLSPDPKSELGPVKAD
NaN	NaN	T	2		0.497061	46.891	842	Q9H1B5	842	Q9H1B5	Xylosyltransferase 2	XYLT2	AIGPSPCPSLEPCRLTSWSSLSPDPKSELGP
17.469	NaN	S	3		0.998974	44.318	592	Q6R2W3	592	Q6R2W3	SCAN domain-containing protein 3	ZBED9	DIEENLSVTPKVAEKSPPESRLRFLSCVVCE
NaN	21.0184	S	2		1	51.346	6	C9J6X6	6	C9J6X6		ZNF385C	__________MKRPLSPPPPAEKETPISGAA
18.3207	NaN	S	2		0.999873	48.284	445	Q6NUI8;Q9Y2H8	445;445	Q6NUI8	Zinc finger protein 510	ZNF510	KPFECSECGKTFSQKSHLSTHQRIHTAEKPY
18.3207	NaN	S	2		0.999564	48.284	448	Q6NUI8;Q9Y2H8	448;448	Q6NUI8	Zinc finger protein 510	ZNF510	ECSECGKTFSQKSHLSTHQRIHTAEKPYKCN
18.3207	NaN	T	2		0.999564	48.284	449	Q6NUI8;Q9Y2H8	449;449	Q6NUI8	Zinc finger protein 510	ZNF510	CSECGKTFSQKSHLSTHQRIHTAEKPYKCNE
15.7503	NaN	S	2		0.886888	45.879	15	Q96KM6	15	Q96KM6	Zinc finger protein 512B	ZNF512B	_MTDPFCVGGRRLPGSSKSGPGKDGSRKEVR
15.7503	NaN	S	2		0.993912	45.879	18	Q96KM6	18	Q96KM6	Zinc finger protein 512B	ZNF512B	DPFCVGGRRLPGSSKSGPGKDGSRKEVRLPM
15.7503	NaN	S	2		0.996773	45.879	25	Q96KM6	25	Q96KM6	Zinc finger protein 512B	ZNF512B	RRLPGSSKSGPGKDGSRKEVRLPMLHDPPKM
19.2612	NaN	S	2		0.905576	45.022	1395	O43149	1395	O43149	Zinc finger ZZ-type and EF-hand domain-containing protein 1	ZZEF1	GIRIWMLEMKQKSLMSLGNEAEEKHSSEATE
NaN	18.405	S	3		1	40.88	625	Q96MA3;A8K8V9	625;625	Q96MA3			IEFKKQLIEYLKKIPSVDHLLSIKKTLKSLK
NaN	18.405	S	3		1	40.88	631	Q96MA3;A8K8V9	631;631	Q96MA3			LIEYLKKIPSVDHLLSIKKTLKSLKALLRWK
NaN	19.834	S	2		0.835493	46.844	4	B3KPK8;B3KPC9	4;4	B3KPK8			____________MAFSSPPLRHAVSSRRRNS
NaN	19.834	S	2		0.499935	46.844	13	B3KPK8;B3KPC9	13;13	B3KPK8			___MAFSSPPLRHAVSSRRRNSVVEIESSQG
NaN	19.834	S	2		0.499935	46.844	14	B3KPK8;B3KPC9	14;14	B3KPK8			__MAFSSPPLRHAVSSRRRNSVVEIESSQGQ
23.6974	NaN	S	3		0.756745	50.286	6	B3KVN0;B7Z5A7	6;6	B3KVN0			__________MIGSFSVGLFVNRFGRRNSML
NaN	NaN	S	3		0.966411	44.382	35	Q5JC46;Q5JC45	35;35	Q5JC46			SPSVSSETMDKPVDLSTRKEIDTDSTSQGES
23.8115	NaN	S	4		0.983183	42.682	89	Q6RGF5	89	Q6RGF5			KEKNFQPRFSYPAKLSFISEREIKSFTDKQM
23.8115	NaN	S	4		0.997473	42.682	92	Q6RGF5	92	Q6RGF5			NFQPRFSYPAKLSFISEREIKSFTDKQMLRN
19.9251	NaN	S	3		0.996919	48.532	24	Q6ZN47	24	Q6ZN47			WVKEPKKFTLLINARSETVRDKPAFKNAMKR
NaN	18.1674	S	2		0.999789	43.808	74	Q6ZVQ6	74	Q6ZVQ6	Putative uncharacterized protein FLJ42213		RFLKHAGKWSLRWFLSPRWILQFRRWARKWS
18.3673	NaN	S	3		1	64.224	37	Q8N9S5	37	Q8N9S5			PDPEKRQDGGWPARESRRGCVYRRQKSKHGW
NaN	24.4588	S	2	+	0.58411	91.584	6452			REV__E7ENN3
NaN	16.8697	T	3		0.549579	48.214	34	A0A087WVI9	34	A0A087WVI9			NTQIKRTDTYFSKTFTRSRLFSLVG______
20.6513	NaN	T	3		0.858216	48.823	139	A8K889	139	A8K889			PEEIRMEFIKYLKSITNSMSESRDREEMSIM
NaN	18.405	T	3		1	40.88	635	Q96MA3;A8K8V9	635;635	Q96MA3			LKKIPSVDHLLSIKKTLKSLKALLRWKLV__
17.5829	NaN	T	3		0.980126	45.257	712	B4DSS9	712	B4DSS9			EAKISEIRMTAPLKLTYAEKLHRLESQYAKL
NaN	19.8385	T	2		0.52611	44.567	517	B7Z1Q8	517	B7Z1Q8			RLIDPQTQVSRANVSTAYRFTLVITP_____
NaN	19.8385	T	2		0.97017	44.567	526	B7Z1Q8	526	B7Z1Q8			SRANVSTAYRFTLVITP______________
NaN	NaN	T	3		0.966411	44.382	36	Q5JC46;Q5JC45	36;36	Q5JC46			PSVSSETMDKPVDLSTRKEIDTDSTSQGESK
19.9251	NaN	T	3		0.999402	48.532	26	Q6ZN47	26	Q6ZN47			KEPKKFTLLINARSETVRDKPAFKNAMKRRR
NaN	18.264	T	3		0.890425	44.968	4	Q96ER8	4	Q96ER8			____________LISTINTFTSSRLKIKDEI
NaN	18.264	T	3		0.891833	44.968	7	Q96ER8	7	Q96ER8			_________LISTINTFTSSRLKIKDEI___
22.4011	NaN	T	2		1	72.2	6	Q96JU9	6	Q96JU9			__________MIMNGTLYIAARDHIYTVDID
NaN	18.1337	T	3		0.874334	44.196	133	Q9H5Z4	133	Q9H5Z4			SRGDICCLIDSTGAPTEK_____________
NaN	24.0706	T	3	+	0.999972	50.791	581			REV__C9JYJ6

## Sheet: Repl II.
Intensity PKN3_AS_rep2	Intensity PKN3_KD_rep2	Amino acid	Charge	Reverse	Localization prob	Score	Position	Proteins	Positions within proteins	Protein	Protein names	Gene names	Sequence window
26.8056	NaN	S	3		0.499998	104.16	141	A2A2Q9;Q9Y312	141;141	A2A2Q9	Protein AAR2 homolog	AAR2	PYATLKKWISLTNFISEATVEKLQPENRQIC
26.8056	20.984	T	3		0.933446	104.16	144	A2A2Q9;Q9Y312	144;144	A2A2Q9	Protein AAR2 homolog	AAR2	TLKKWISLTNFISEATVEKLQPENRQICAFS
19.6971	NaN	T	1		0.5	51.092	452	B3KV20;A0A024R6Q5;Q96J65	452;452;452	B3KV20	Multidrug resistance-associated protein 9	ABCC12	ANATLTWEHEASRKSTPKKLQNQKRHLCKKQ
20.9909	NaN	T	3		0.953087	44.391	42	L8EAE0	42	L8EAE0		ADRBK2	CHHSCKVLMPLIGPFTDVTISGPMFKKKGLA
20.9909	NaN	T	3		0.79468	44.391	45	L8EAE0	45	L8EAE0		ADRBK2	SCKVLMPLIGPFTDVTISGPMFKKKGLAGHD
NaN	NaN	S	3		0.465318	46.678	267	Q2XPN4;E7EMD6;O43572	267;267;267	Q2XPN4	A-kinase anchor protein 10, mitochondrial	AKAP10	MARAGTHQVSMETQESSSTLTVASRNSPASP
19.7924	NaN	S	3		0.613271	46.678	268	Q2XPN4;E7EMD6;O43572	268;268;268	Q2XPN4	A-kinase anchor protein 10, mitochondrial	AKAP10	ARAGTHQVSMETQESSSTLTVASRNSPASPL
19.7924	NaN	S	3		0.609277	46.678	269	Q2XPN4;E7EMD6;O43572	269;269;269	Q2XPN4	A-kinase anchor protein 10, mitochondrial	AKAP10	RAGTHQVSMETQESSSTLTVASRNSPASPLK
NaN	NaN	S	3		0.448439	46.678	275	Q2XPN4;E7EMD6;O43572	275;275;275	Q2XPN4	A-kinase anchor protein 10, mitochondrial	AKAP10	VSMETQESSSTLTVASRNSPASPLKELSGKL
NaN	NaN	T	3		0.465318	46.678	264	Q2XPN4;E7EMD6;O43572	264;264;264	Q2XPN4	A-kinase anchor protein 10, mitochondrial	AKAP10	RLEMARAGTHQVSMETQESSSTLTVASRNSP
19.7924	NaN	T	3		0.609277	46.678	270	Q2XPN4;E7EMD6;O43572	270;270;270	Q2XPN4	A-kinase anchor protein 10, mitochondrial	AKAP10	AGTHQVSMETQESSSTLTVASRNSPASPLKE
NaN	NaN	T	3		0.463458	46.678	272	Q2XPN4;E7EMD6;O43572	272;272;272	Q2XPN4	A-kinase anchor protein 10, mitochondrial	AKAP10	THQVSMETQESSSTLTVASRNSPASPLKELS
NaN	19.769	T	2		1	66.429	163	Q6ZP35;E7EMC6;E5RK69;B7Z582;A8K3Q7;P08133	163;163;299;380;506;506	Q6ZP35	Annexin;Annexin A6	ANXA6	SDTSGHFRRILISLATGHREEGGENLDQARE
22.5274	NaN	T	4		0.523062	53.491	284	B4E0B2;Q3MNE1;A8K586;O00203	284;380;380;380	B4E0B2	AP-3 complex subunit beta;AP-3 complex subunit beta-1	AP3B1	KGMFEPYLKSFYVRSTDPTMIKTLKLEILTN
NaN	19.2993	S	2		0.999966	107.03	315	A8K1C3;Q5I0G1;H0YAJ5;G5E9Y1;B4E2F2;Q92870	315;350;713;722;743;743	A8K1C3	Amyloid beta A4 precursor protein-binding family B member 2	APBB2	SVTRRVTTNVKRGVLSLIDTLKQKRPVTEMP
NaN	NaN	T	2		1	51.066	127	F5GX43;J3QQJ3;J3QRK4;A0A024R8M3;A0A024R8J7;E7ES00;B7ZKL5;Q5H9R8;Q9Y2T1	127;127;127;127;127;127;127;127;127	F5GX43	Axin-2	AXIN2;DKFZp781B0869	FACNGFRQMNLKDTKTLRVAKAIYKRYIENN
19.5853	NaN	T	3		0.998521	48.182	205	H0YMD5	205	H0YMD5		BCL2L10	LSLLQDPLSTGFLEKTAGPGFSVMLVNNSLH
NaN	22.8013	T	2		0.999961	67.519	9	D7NU02;Q9UH93;Q8N6T2;P12645;P55107	9;74;234;418;424	D7NU02	Bone morphogenetic protein 3;Growth/differentiation factor 10	BMP3;BMPY;GDF10	_______SLKPSNHATIQSIVRAVGVVPGIP
20.088	NaN	S	3		0.999972	101.9	601	A0A024R7H8;O60885	601;601	A0A024R7H8	Bromodomain-containing protein 4	BRD4	KEPAPMKSKPPPTYESEEEDKCKPMSYEEKR
NaN	NaN	T	2		0.994379	46.663	30	F2Z2E8	30	F2Z2E8		BRD9	RKRRRRRSPRRRSIWTMRKEGSERKRRSGSE
NaN	NaN	T	2		0.995397	51.013	9	V9GYU4	9	V9GYU4		C6orf223	_______MEGSFHQKTPRHKQPTLLMVRASR
NaN	NaN	T	2		1	50.034	17	B3KW58;B4DHB5;O95273	17;17;178	B3KW58	Cyclin-D1-binding protein 1	CCNDBP1	PQIPRDNKAAALLMLTKNVDFVKDAHEEMEQ
21.1117	NaN	T	3		0.995697	43.841	149	J3QQW1;Q15762	149;149	J3QQW1	CD226 antigen	CD226	VPSNSHIVSEPGKNVTLTCQPQMTWPVQAVR
21.1117	NaN	T	3		0.502152	43.841	151	J3QQW1;Q15762	151;151	J3QQW1	CD226 antigen	CD226	SNSHIVSEPGKNVTLTCQPQMTWPVQAVRWE
21.1117	NaN	T	3		0.502152	43.841	157	J3QQW1;Q15762	157;157	J3QQW1	CD226 antigen	CD226	SEPGKNVTLTCQPQMTWPVQAVRWEKIQPRQ
21.7496	NaN	T	2		1	75.738	34	L8E7B0	34	L8E7B0		CDH8	KMENPAKSFKLLAPWTKMIPKTDIISYTVSF
19.4902	NaN	T	3		0.852229	42.185	388	A7LFK8;A0A087WYH6;A7LFK9;A0A087WZX4;A7LFL0;A0A087X155;A0A087X0T2;A0A087WXE1;A7LFK7;A0A087WYM6;Q6UY09	388;388;388;388;481;481;481;481;481;481;481	A7LFK8	Carcinoembryonic antigen-related cell adhesion molecule 20	CEACAM20	GYFLCIRNARRPSRKTTEDPSHETSQPIPKE
19.4902	NaN	T	3		0.852232	42.185	389	A7LFK8;A0A087WYH6;A7LFK9;A0A087WZX4;A7LFL0;A0A087X155;A0A087X0T2;A0A087WXE1;A7LFK7;A0A087WYM6;Q6UY09	389;389;389;389;482;482;482;482;482;482;482	A7LFK8	Carcinoembryonic antigen-related cell adhesion molecule 20	CEACAM20	YFLCIRNARRPSRKTTEDPSHETSQPIPKEE
NaN	NaN	T	2		0.5	53.166	62	Q9C061;H0Y5L8;Q2KHM5;F6VUX8;A8K8P1;Q9HC77	62;63;981;981;981;981	Q9C061	Centromere protein J	CENPJ	EMRKLQKERKVFEKYTTAARTFPDKKEREEI
NaN	NaN	T	2		0.5	53.166	63	Q9C061;H0Y5L8;Q2KHM5;F6VUX8;A8K8P1;Q9HC77	63;64;982;982;982;982	Q9C061	Centromere protein J	CENPJ	MRKLQKERKVFEKYTTAARTFPDKKEREEIQ
23.707	NaN	S	5		0.499996	54.7	1189	A0A087WVY5;Q96MR6	1189;1156	A0A087WVY5	Cilia- and flagella-associated protein 57	CFAP57	IKEINELRRELKFTRSQVYDLEAALKLTKKV
23.707	NaN	T	5		0.499996	54.7	1187	A0A087WVY5;Q96MR6	1187;1154	A0A087WVY5	Cilia- and flagella-associated protein 57	CFAP57	SLIKEINELRRELKFTRSQVYDLEAALKLTK
NaN	NaN	S	2		1	55.549	212	Q9P2B7	212	Q9P2B7	Cilia- and flagella-associated protein 97	CFAP97	LSDSSPSSKSSKKHVSGITLLSPKHKYKSGI
NaN	NaN	S	2		1	55.549	218	Q9P2B7	218	Q9P2B7	Cilia- and flagella-associated protein 97	CFAP97	SSKSSKKHVSGITLLSPKHKYKSGIKSTETQ
NaN	NaN	T	2		1	55.549	215	Q9P2B7	215	Q9P2B7	Cilia- and flagella-associated protein 97	CFAP97	SSPSSKSSKKHVSGITLLSPKHKYKSGIKST
19.7043	NaN	T	6		0.66861	42.923	135	Q9NXP1;Q14CN2	135;583	Q9NXP1	Calcium-activated chloride channel regulator 4;Calcium-activated chloride channel regulator 4, 110 kDa form;Calcium-activated chloride channel regulator 4, 30 kDa form	CLCA4	NLQAKANPETLTITVTSRAANSSVPPITVNA
NaN	NaN	T	2		0.501824	60.102	474	Q8N3K9	474	Q8N3K9	Cardiomyopathy-associated protein 5	CMYA5	DLTSIERAEPVSAKLTPTHPSVKGEKEENML
NaN	NaN	T	2		0.501824	60.102	476	Q8N3K9	476	Q8N3K9	Cardiomyopathy-associated protein 5	CMYA5	TSIERAEPVSAKLTPTHPSVKGEKEENMLEP
21.8852	NaN	S	3		0.996991	44.5	11	D6R9N1;Q8TF08	11;11	D6R9N1	Cytochrome c oxidase subunit 7B2, mitochondrial	COX7B2	_____MMFPLARNALSSLKIQSILQSMARHS
21.8852	NaN	S	3		0.996991	44.5	12	D6R9N1;Q8TF08	12;12	D6R9N1	Cytochrome c oxidase subunit 7B2, mitochondrial	COX7B2	____MMFPLARNALSSLKIQSILQSMARHSH
21.3112	NaN	S	3		0.957259	79.461	122	H3BSZ9;H3BTI0;Q9H0B8	122;278;279	H3BSZ9	Cysteine-rich secretory protein LCCL domain-containing 2	CRISPLD2	WLQPRVMRPTKPKKTSAVNYMTQVVRCDTKM
19.7882	NaN	T	4		0.969288	40.094	725	Q5TZA2;A0A087WW81;A1L0S9;A1L0S8;B1AKD8	725;619;588;588;585	Q5TZA2	Rootletin	CROCC	LTKAEAGRVELELSMTKLRAEEASLQDSLSK
19.9515	NaN	S	3		0.858143	45.363	205	Q13574	205	Q13574	Diacylglycerol kinase zeta	DGKZ	RRPSGQHPGPGGRRASGTTAGTMLPTRVRPL
19.9515	NaN	T	3		0.972772	45.363	215	Q13574	215	Q13574	Diacylglycerol kinase zeta	DGKZ	GGRRASGTTAGTMLPTRVRPLSRRRQVALRR
22.8246	NaN	T	3		1	53.034	31	Q659D1;A0A024R9K9;B7ZKM1;C9J1B5;A8MQT2;A7E2F4	31;147;139;169;139;167	Q659D1	Golgin subfamily A member 8B;Golgin subfamily A member 8A	DKFZp434J052;hCG_1790802;GOLGA8B;GOLGA8A	EGQIQRLNIEKKKLNTDLYHMKHSLRYFEEE
21.6511	NaN	T	3		0.870491	51.819	91	Q7Z683;Q7KYX9;B4E162;Q96I60;A0A024R0Y5;P08237	91;446;588;728;761;761	Q7Z683	ATP-dependent 6-phosphofructokinase;ATP-dependent 6-phosphofructokinase, muscle type	DKFZp779O048;PFKM	RPILKILAKYEIDLDTSDHAHLEHITRKRSG
NaN	NaN	T	3		0.366906	43.554	123	Q0H2C6;B4DNH4;Q969Y6;B2R871;A8K019;A0A024R6L1;P80370	123;164;210;210;210;210;210	Q0H2C6	Protein delta homolog 1;Fetal antigen 1	DLK1	RCPAGFIDKTCSRPVTNCASSPCQNGGTCLQ
NaN	NaN	T	3		0.457904	43.554	140	Q0H2C6;B4DNH4;Q969Y6;B2R871;A8K019;A0A024R6L1;P80370	140;181;227;227;227;227;227	Q0H2C6	Protein delta homolog 1;Fetal antigen 1	DLK1	CASSPCQNGGTCLQHTQVSYECLCKPEFTGL
NaN	NaN	T	3		1	46.706	345	J3QLN9;D6W5P0;B3KX41;E7EPA0;Q9Y222	345;120;120;386;386	J3QLN9	Cyclin-D-binding Myb-like transcription factor 1	DMTF1	WSSVRSPQWLRSKWWTIKRQIANHKDVSFPV
NaN	18.561	S	2		0.699913	43.68	43	A0A0B4J2F5	43	A0A0B4J2F5		DUSP10	YLSPSPPPLTSRTLSSPPSCPSCSLAMSRML
NaN	18.561	S	2		0.827376	43.68	55	A0A0B4J2F5	55	A0A0B4J2F5		DUSP10	TLSSPPSCPSCSLAMSRMLRTWTPCSG____
NaN	NaN	S	2		0.995408	44.246	36	E9PJ38;E9PND3;E9PN10;Q6R3F1;A0A024R9E0;O00559	36;36;36;36;36;36	E9PJ38	Receptor-binding cancer antigen expressed on SiSo cells	EBAG9;RCAS1	FLKRLICRSGRGRKLSGDQITLPTTVDYSSV
NaN	NaN	S	2		0.482259	44.246	49	E9PJ38;E9PND3;E9PN10;Q6R3F1;A0A024R9E0;O00559	49;49;49;49;49;49	E9PJ38	Receptor-binding cancer antigen expressed on SiSo cells	EBAG9;RCAS1	KLSGDQITLPTTVDYSSVPKQTDVEEWTSWD
NaN	NaN	S	2		0.482249	44.246	50	E9PJ38;E9PND3;E9PN10;Q6R3F1;A0A024R9E0;O00559	50;50;50;50;50;50	E9PJ38	Receptor-binding cancer antigen expressed on SiSo cells	EBAG9;RCAS1	LSGDQITLPTTVDYSSVPKQTDVEEWTSWDE
NaN	NaN	T	2		0.877623	44.246	41	E9PJ38;E9PND3;E9PN10;Q6R3F1;A0A024R9E0;O00559	41;41;41;41;41;41	E9PJ38	Receptor-binding cancer antigen expressed on SiSo cells	EBAG9;RCAS1	ICRSGRGRKLSGDQITLPTTVDYSSVPKQTD
22.3425	NaN	T	3		0.675883	49.66	6	H0YK01	6	H0YK01		EIF2B2	__________ETTVMTDAAIFAVMSRVNKVI
22.3425	NaN	T	3		0.997227	49.66	24	H0YK01	24	H0YK01		EIF2B2	AIFAVMSRVNKVIIGTKTILANGALRAVTGT
NaN	NaN	T	2		0.995193	40.577	535	Q96RT1	535	Q96RT1	Protein LAP2	ERBB2IP	PHEDQQDINKDVGVKTSESTTTVKSKVDERE
NaN	NaN	T	2		0.987891	40.577	539	Q96RT1	539	Q96RT1	Protein LAP2	ERBB2IP	QQDINKDVGVKTSESTTTVKSKVDEREKYMI
NaN	NaN	T	2		0.99355	40.577	540	Q96RT1	540	Q96RT1	Protein LAP2	ERBB2IP	QDINKDVGVKTSESTTTVKSKVDEREKYMIG
20.1299	NaN	S	1		0.999316	42.869	315	K3W4U1;P06734	315;316	K3W4U1	Low affinity immunoglobulin epsilon Fc receptor;Low affinity immunoglobulin epsilon Fc receptor membrane-bound form;Low affinity immunoglobulin epsilon Fc receptor soluble form	FCER2	GPDSRPDPDGRLPTPSAPLHS__________
20.1299	NaN	S	1		0.99992	42.869	320	K3W4U1;P06734	320;321	K3W4U1	Low affinity immunoglobulin epsilon Fc receptor;Low affinity immunoglobulin epsilon Fc receptor membrane-bound form;Low affinity immunoglobulin epsilon Fc receptor soluble form	FCER2	PDPDGRLPTPSAPLHS_______________
NaN	NaN	T	3		0.459612	42.711	737	C9JYJ6;Q4L180	737;977	C9JYJ6	Filamin A-interacting protein 1-like	FILIP1L	STEDLMNLEQGMSPITMATFARAQTPESCGS
NaN	NaN	T	3		0.459612	42.711	740	C9JYJ6;Q4L180	740;980	C9JYJ6	Filamin A-interacting protein 1-like	FILIP1L	DLMNLEQGMSPITMATFARAQTPESCGSLTP
18.9919	NaN	T	2		0.99974	47.971	136	Q9H6P9;Q8N9J5;Q8IYQ7	136;490;657	Q9H6P9	Threonine synthase-like 1	FLJ22002;THNSL1	HTAVAKVVADRVQDKTCPVIISSTAHYSKFA
20.9855	NaN	T	3		0.588903	50.088	3	S5TRK2	3	S5TRK2		FLT-1	_____________GATASEYKALMTELKILT
20.9855	NaN	T	3		0.999978	50.088	12	S5TRK2	12	S5TRK2		FLT-1	____GATASEYKALMTELKILTHIGHHLNVV
22.9068	NaN	S	2		0.793707	78.513	637	J3KNQ2;Q4ZHG4	637;741	J3KNQ2	Fibronectin type III domain-containing protein 1	FNDC1	SSRLLPTQPHLSSPLSKGGKDGEDAPATNSN
21.4501	NaN	T	2		0.552428	55.335	674	Q6ZR29;H0Y9X0;B3KXG5;O94915	674;714;286;1844	Q6ZR29	Protein furry homolog-like	FRYL	SFQIFRALKQPLTATTLSDVLSRLVETVGDP
22.4011	NaN	T	2		1	69.721	49	Q9H984;A0PJ59;Q6GYQ0	49;165;320	Q9H984	Ral GTPase-activating protein subunit alpha-1	GARNL1;RALGAPA1	VIRWLVSFWLEPKPHTGPHIPGMEGEVLPKN
NaN	NaN	T	2		1	51.359	87	Q5JTV1;Q9UKD1	87;138	Q5JTV1	Glucocorticoid modulatory element-binding protein 2	GMEB2	HVISPKEFVHLAGKSTLKDWKRAIRMNGIML
NaN	NaN	T	2		0.579254	41.227	9	E9PLG8	9	E9PLG8		GPAA1	_______MSENAMGSTMVEEQFAGGDRARAF
20.9133	NaN	T	4		0.981384	42.705	162	Q8N158	162	Q8N158	Glypican-2;Secreted glypican-2	GPC2	RLRDFYGESGEGLDDTLADFWAQLLERVFPL
NaN	NaN	T	2		0.997228	55.37	9	Q5T3J1;B7Z1Z4;Q9GZV7	9;9;9	Q5T3J1	Hyaluronan and proteoglycan link protein 2	HAPLN2	_______MPGWLTLPTLCRFLLWAFTIFHKA
NaN	NaN	T	2		1	48.283	82	B3KVF8;B4DFN7;B4DZ32;Q5QD01;B4DYM1;A0A0D9SFK2;A0A024QZ63;Q92614	82;117;732;1378;1439;1835;1836;1836	B3KVF8	Unconventional myosin-XVIIIa	hCG_27198;MYO18A	EAKIRELETRLEFERTQVKRLESLASRLKEN
21.0987	NaN	T	2		0.910601	49.418	63	Q9NSE4	63	Q9NSE4	Isoleucine--tRNA ligase, mitochondrial	IARS2	ASNHQPNSNSGRYRDTVLLPQTSFPMKLLGR
21.0987	NaN	T	2		0.544699	49.418	69	Q9NSE4	69	Q9NSE4	Isoleucine--tRNA ligase, mitochondrial	IARS2	NSNSGRYRDTVLLPQTSFPMKLLGRQQPDTE
20.7101	NaN	T	2		0.965074	79.466	139	Q7Z5W6;P25391	139;2467	Q7Z5W6	Laminin subunit alpha-1	LAMA1	KSFVGCIKNLEISRSTFDLLRNSYGVRKGCL
25.1598	NaN	T	3		0.858855	43.799	1189	A6NM62	1189	A6NM62	Leucine-rich repeat-containing protein 53	LRRC53	NIQPDKDSAHKEGAMTVETHEALSFLPGLKD
NaN	NaN	T	2		1	73.985	55	H3BNK2;A0A024R3C2;O43325	55;55;55	H3BNK2	LYR motif-containing protein 1	LYRM1;LOC57149	ILNEARTLFRKNKNLTDTDLIKQCIDECTAR
NaN	NaN	T	2		1	73.985	57	H3BNK2;A0A024R3C2;O43325	57;57;57	H3BNK2	LYR motif-containing protein 1	LYRM1;LOC57149	NEARTLFRKNKNLTDTDLIKQCIDECTARIE
20.0032	NaN	T	4		0.999995	56.225	3096	Q99698	3096	Q99698	Lysosomal-trafficking regulator	LYST	QLRDNAVEIFLTNGRTLLLAFDNTKVRDDVY
23.1369	NaN	T	2		0.606211	71.692	305	A0A024R555;A0A024R5B2;E7ETY4;A9CP04;A8K2S4;E9PC69;Q7KZI7	305;305;305;305;305;338;338	A0A024R555	Serine/threonine-protein kinase MARK2	MARK2;Par1b	YKDPRRTELMVSMGYTREEIQDSLVGQRYNE
NaN	NaN	T	2		0.465681	62.338	205	Q8N7F5;G3XAN3;B4DXX4;Q4G0Z9	205;333;333;333	Q8N7F5	MCM domain-containing protein 2	MCMDC2;C8orf45	TYNLLKLCLLMSLVQTTDRNKELEDCLDILI
NaN	NaN	T	2		0.465681	62.338	206	Q8N7F5;G3XAN3;B4DXX4;Q4G0Z9	206;334;334;334	Q8N7F5	MCM domain-containing protein 2	MCMDC2;C8orf45	YNLLKLCLLMSLVQTTDRNKELEDCLDILII
20.3823	NaN	T	2		0.977926	51.346	318	B7Z2K2;E9PCK9;B7ZA42	318;318;370	B7Z2K2		MLIP	SLKSNSASYIPVRIVTHSLSPSPKPFTSSFH
20.893	NaN	T	2		0.892017	72.848	1192	A0A087WT58;A6NES4	1192;1189	A0A087WT58	Maestro heat-like repeat-containing protein family member 2A	MROH2A	AEVWLAVSENVPFARTMLHSLMGRLQSRLSP
NaN	NaN	T	2		0.999329	56.547	150	A0A0G2JIC1;A2ABE9;Q59EC5;A0A0G2JJ70;A0A0G2JHB4;A2ABF0;B4DZX3;H7C2J4;A0A0G2JK42;A0A024RCN2;A0A0G2JK88;A0A024RCM1;A0A024RCV6;Q9UMP2;A0A024RCV8;O43196	150;325;168;145;145;157;182;483;483;500;500;483;483;500;500;483	A0A0G2JIC1	MutS protein homolog 5	MSH5;G7	FMFLSEEKLHYRSARTKELDALLG_______
19.7374	NaN	S	2		0.991149	66.56	551	B4E246;Q9ULD2	551;1249	B4E246	Microtubule-associated tumor suppressor 1	MTUS1	LHNGDLCSPKRSPTSSAIPLQSPRNSGSFPS
19.7374	NaN	T	2		0.796679	66.56	549	B4E246;Q9ULD2	549;1247	B4E246	Microtubule-associated tumor suppressor 1	MTUS1	WKLHNGDLCSPKRSPTSSAIPLQSPRNSGSF
NaN	NaN	T	4		0.351322	43.681	10476	B5ME49;Q8WXI7	10476;10478	B5ME49	Mucin-16	MUC16	PKGLHTGGTKRMETTTTALKTTTTALKTTSR
NaN	NaN	T	4		0.348047	43.681	10488	B5ME49;Q8WXI7	10488;10490	B5ME49	Mucin-16	MUC16	ETTTTALKTTTTALKTTSRATLTTSVYTPTL
NaN	NaN	T	2		1	54.549	65	F6WCI9;B1ANN8;F6U3F6;P50539	65;91;158;101	F6WCI9	Max-interacting protein 1	MXI1	CLERLKVLIPLGPDCTRHTTLGLLNKAKAHI
NaN	NaN	T	2		1	58.433	2450	Q9NR99	2450	Q9NR99	Matrix-remodeling-associated protein 5	MXRA5	VNVQPPKINGNPNPITTVREIAAGGSRKLID
NaN	NaN	T	2		1	58.433	2451	Q9NR99	2451	Q9NR99	Matrix-remodeling-associated protein 5	MXRA5	NVQPPKINGNPNPITTVREIAAGGSRKLIDC
NaN	NaN	T	3		1	57.859	313	B7Z9C0;D3DTH7;F5H6E2;B7Z3E5;O00159	313;147;324;324;348	B7Z9C0	Unconventional myosin-Ic	MYO1C	NQLKYLTRLLSVEGSTLREALTHRKIIAKGE
20.7521	NaN	T	2		1	55.899	247	H0YCQ6	247	H0YCQ6		NADSYN1	DVQTRKNGLLLPQMETNPKCTNTTKSNF___
NaN	17.8986	T	3		0.776071	49.463	58	B4E0B7;B3KMS0;Q15021;F5GZK7;A0PJ76	58;103;103;103;103	B4E0B7	Condensin complex subunit 1	NCAPD2	MVSRHSQELPAILDDTTLSGSDRNAHLNALK
NaN	17.8986	T	3		0.775721	49.463	59	B4E0B7;B3KMS0;Q15021;F5GZK7;A0PJ76	59;104;104;104;104	B4E0B7	Condensin complex subunit 1	NCAPD2	VSRHSQELPAILDDTTLSGSDRNAHLNALKM
NaN	NaN	T	3		1	47.187	199	E7EMV2;B4DJT7;E7ESP9;A5YM63;P07197	199;199;199;199;199	E7EMV2	Neurofilament medium polypeptide	NEFM	RLKERFEEEARLRDDTEAAIRALRKDIEEAS
24.7428	NaN	T	2		1	99.139	137	C9JFL6	137	C9JFL6		NFE2L2	KITWLIEKLHHNYKITIYSM___________
24.5577	NaN	T	2		1	54.7	474	Q7RTR0	474	Q7RTR0	NACHT, LRR and PYD domains-containing protein 9	NLRP9	LKRPKDDPNPAIGSITQLVRASVVQPQTLLT
22.2081	NaN	T	2		0.998659	47.189	107	H7C080;D3DVJ3;A0PJF9;X5DR62;A2I2P5;B7Z2H6;Q99743	107;368;608;608;608;673;608	H7C080	Neuronal PAS domain-containing protein 2	NPAS2	QVTSQHLLRESSVISTQGPKPMRSSQLMQSS
20.3343	NaN	T	3		0.664703	47.752	271	Q9UNL7;Q96HN5;H0YFY6;Q7Z757;Q59HB8;A0A087WY61;A0A024R5M9;Q4LE64;Q14980	271;940;941;1170;1562;2076;2078;2098;2092	Q9UNL7	Nuclear mitotic apparatus protein 1	NUMA1;NUMA1 variant protein	SPNTRSGTRRSPRIATTTASAATAAAIGATP
20.3343	NaN	T	3		0.664692	47.752	272	Q9UNL7;Q96HN5;H0YFY6;Q7Z757;Q59HB8;A0A087WY61;A0A024R5M9;Q4LE64;Q14980	272;941;942;1171;1563;2077;2079;2099;2093	Q9UNL7	Nuclear mitotic apparatus protein 1	NUMA1;NUMA1 variant protein	PNTRSGTRRSPRIATTTASAATAAAIGATPR
20.3343	NaN	T	3		0.664692	47.752	273	Q9UNL7;Q96HN5;H0YFY6;Q7Z757;Q59HB8;A0A087WY61;A0A024R5M9;Q4LE64;Q14980	273;942;943;1172;1564;2078;2080;2100;2094	Q9UNL7	Nuclear mitotic apparatus protein 1	NUMA1;NUMA1 variant protein	NTRSGTRRSPRIATTTASAATAAAIGATPRA
20.3343	NaN	T	3		0.998407	47.752	285	Q9UNL7;Q96HN5;H0YFY6;Q7Z757;Q59HB8;A0A087WY61;A0A024R5M9;Q4LE64;Q14980	285;954;955;1184;1576;2090;2092;2112;2106	Q9UNL7	Nuclear mitotic apparatus protein 1	NUMA1;NUMA1 variant protein	ATTTASAATAAAIGATPRAKGKAKH______
22.8762	NaN	S	2		0.998531	103.7	10	Q14990	10	Q14990	Outer dense fiber protein 1	ODF1	______MAALSCLLDSVRRDIKKVDRELRQL
NaN	NaN	S	3		0.482337	44.052	13	Q7Z2H1	13	Q7Z2H1		OPHN1	___VCEHSKENLMTPSNMGVIFGPTLMRAQE
NaN	NaN	T	3		0.482337	44.052	11	Q7Z2H1	11	Q7Z2H1		OPHN1	_____VCEHSKENLMTPSNMGVIFGPTLMRA
NaN	NaN	S	3		0.374969	64.65	119	Q8NG90;Q8NH74;P58181	119;230;230	Q8NG90	Olfactory receptor 10A6;Olfactory receptor 10A3	OR10A6;OR10A3	LLSYIRVLFAILKMPSTTGRQKAFSTCASHL
NaN	NaN	T	3		0.489245	64.65	120	Q8NG90;Q8NH74;P58181	120;231;231	Q8NG90	Olfactory receptor 10A6;Olfactory receptor 10A3	OR10A6;OR10A3	LSYIRVLFAILKMPSTTGRQKAFSTCASHLT
NaN	NaN	T	3		0.489245	56.951	121	Q8NG90;Q8NH74;P58181	121;232;232	Q8NG90	Olfactory receptor 10A6;Olfactory receptor 10A3	OR10A6;OR10A3	SYIRVLFAILKMPSTTGRQKAFSTCASHLTS
22.0565	NaN	T	2		1	66.663	85	Q8NG77	85	Q8NG77	Olfactory receptor 2T12	OR2T12	MLVSTTVPKMAADYLTGNKAISRAGCGVQIF
27.3257	NaN	T	2		0.991515	79.906	158	Q8NH41	158	Q8NH41	Olfactory receptor 4K15	OR4K15	AYDRYVAICKPLHYMTVMSRRVCVVLVLISW
22.2885	NaN	T	3		1	45.696	165	Q5T2D3	165	Q5T2D3	OTU domain-containing protein 3	OTUD3	VVIHQLNAPLWQIRGTEKSSVRELHIAYRYG
22.5168	NaN	T	4		0.999888	43.955	103	C9JTY5;C9JZY3;B3KM64;C9J0A4;Q9HCU2;F6TJN8;A0A024R320;Q9GZT1;P57723	103;103;26;103;69;103;103;69;103	C9JTY5	Poly(rC)-binding protein 4	PCBP4	CAAPANGGNVSRPPVTLRLVIPASQCGSLIG
23.1731	NaN	T	4		0.999246	48.623	62	J3QL46;J3KTM2;J3KRL7;A2I2P6;A8K4U6;O15534	62;779;759;770;779;779	J3QL46	Period circadian protein homolog 1	PER1	VAPDPAPDAYRPVGLTKAVLSLHTQKEEQAF
22.3472	NaN	T	2		0.863663	53.493	8	P07205;V9HW85	8;8	P07205	Phosphoglycerate kinase 2;Phosphoglycerate kinase	PGK2;HEL-S-272	________MSLSKKLTLDKLDVRGKRVIMRV
NaN	NaN	T	3		1	51.762	3840	Q15149;D3DWL0;Q96IE3	3840;1261;185	Q15149	Plectin	PLEC;PLEC1	GTGSVAGVYLPGSRQTLSIYQALKKGLLSAE
NaN	NaN	T	2		0.992969	42.864	544	Q8WVV4	544	Q8WVV4	Protein POF1B	POF1B	QEIYSSHNQPSTGGRTTITTKKYRTQYPILG
NaN	NaN	T	2		0.997435	42.864	545	Q8WVV4	545	Q8WVV4	Protein POF1B	POF1B	EIYSSHNQPSTGGRTTITTKKYRTQYPILGL
21.4748	NaN	T	2		0.998825	40.066	17	A0A087WX69;A0A087WZF0;A0A024R3Q9	17;17;17	A0A087WX69	Pyrroline-5-carboxylate reductase	PYCR2	NLPTVSALRKMGVNLTRSNKETVKHSDVLFL
NaN	NaN	T	3		0.326789	43.696	76	Q9BWF3;D6R9K7;J3QRR5;E9PB51	76;76;76;76	Q9BWF3	RNA-binding protein 4	RBM4	HGVNINVEASKNKSKTSTKLHVGNISPTCTN
NaN	NaN	T	3		0.326789	43.696	78	Q9BWF3;D6R9K7;J3QRR5;E9PB51	78;78;78;78	Q9BWF3	RNA-binding protein 4	RBM4	VNINVEASKNKSKTSTKLHVGNISPTCTNKE
20.0632	NaN	T	2		0.999429	51.211	68	A6NCQ9	68	A6NCQ9	RING finger protein 222	RNF222	GQVQRTLVCPICRYVTFLSKKSSRWPSMLDK
20.1741	NaN	T	4		1	45.707	370	Q8WXD0	370	Q8WXD0	Relaxin receptor 2	RXFP2	LQSLDLERIEIPNINTRMFQPMKNLSHIYFK
22.2103	NaN	T	3		0.520582	49.662	107	A8K2W3;O95810	107;107	A8K2W3	Serum deprivation-response protein	SDPR	GIQNDLTKLSKYQASTSNTVSKLLEKSRKVS
NaN	18.2161	T	2		0.875264	43.897	164	H0YLK1;Q8N196	164;236	H0YLK1	Homeobox protein SIX5	SIX5	RGNRYPTPDEKRRLATLTGLSLTQVSNWFKN
25.8531	NaN	T	3		1	65.175	45	B4DJ71;B2RBR4;Q08357	45;243;243	B4DJ71	Sodium-dependent phosphate transporter 2	SLC20A2	FFVWLFVCPWMRRKITGKLQKEGALSRVSDE
NaN	19.9532	T	2		1	42.711	104	A6NL68	104	A6NL68		SLC2A1	MLILGRFIIGVYCGLTTGFVPMYVGEVS___
NaN	19.9532	T	2		1	42.711	105	A6NL68	105	A6NL68		SLC2A1	LILGRFIIGVYCGLTTGFVPMYVGEVS____
NaN	NaN	S	2		0.457269	84.817	56	H7C048;K7EMQ8;J3QKS7;B4DGM3;A0A024R1S7;Q969G3	56;76;246;244;262;262	H7C048	SWI/SNF-related matrix-associated actin-dependent regulator of chromatin subfamily E member 1	SMARCE1	QIEERHQEKKRKFLESTDSFNNELKRLCGLK
NaN	NaN	T	2		0.457269	84.817	57	H7C048;K7EMQ8;J3QKS7;B4DGM3;A0A024R1S7;Q969G3	57;77;247;245;263;263	H7C048	SWI/SNF-related matrix-associated actin-dependent regulator of chromatin subfamily E member 1	SMARCE1	IEERHQEKKRKFLESTDSFNNELKRLCGLKV
23.7247	NaN	S	2		0.562287	86.189	1336	Q6ZQQ2	1336	Q6ZQQ2	Spermatogenesis-associated protein 31D1	SPATA31D1	LPVHNKTSGEVLGSKSSPTLKTQPPPENLFR
23.7247	NaN	S	2		0.562829	86.189	1337	Q6ZQQ2	1337	Q6ZQQ2	Spermatogenesis-associated protein 31D1	SPATA31D1	PVHNKTSGEVLGSKSSPTLKTQPPPENLFRK
23.7247	NaN	T	2		0.869749	86.189	1339	Q6ZQQ2	1339	Q6ZQQ2	Spermatogenesis-associated protein 31D1	SPATA31D1	HNKTSGEVLGSKSSPTLKTQPPPENLFRKWM
21.8039	NaN	T	2		0.999775	60.019	12	B3KXT1;E7EUL7;B4E2E5;E9PHV5;P28290	12;308;646;799;799	B3KXT1	Sperm-specific antigen 2	SSFA2	____MEHDGQSLVKSTIFISPSSVKKEEAPQ
NaN	NaN	T	2		0.880056	56.258	705	P46977	705	P46977	Dolichyl-diphosphooligosaccharide--protein glycosyltransferase subunit STT3A	STT3A	RIYKVKDLDNRGLSRT_______________
22.528	NaN	T	2		1	69.598	114	E9PL50;B3KRD1;B7Z4D2;A0A0C4DG86;Q9NX95	114;71;147;282;277	E9PL50	Syntabulin	SYBU	PNPEQYLTPLQQKEVTVRHLKTKLKESERRL
22.528	NaN	T	2		1	69.598	120	E9PL50;B3KRD1;B7Z4D2;A0A0C4DG86;Q9NX95	120;77;153;288;283	E9PL50	Syntabulin	SYBU	LTPLQQKEVTVRHLKTKLKESERRLHERESE
20.8057	NaN	S	4		0.917715	44.336	54	A0A024RAC6;Q14241	54;80	A0A024RAC6	Transcription elongation factor B polypeptide 3	TCEB3	TVDILAETGVGKTVNSLRKHEHVGSFARDLV
20.8057	NaN	T	4		0.528512	44.336	46	A0A024RAC6;Q14241	46;72	A0A024RAC6	Transcription elongation factor B polypeptide 3	TCEB3	KKLSTLPITVDILAETGVGKTVNSLRKHEHV
19.795	NaN	T	4		0.999562	41.475	156	P48995	156	P48995	Short transient receptor potential channel 1	TRPC1	TIVKLMERIQNPEYSTTMDVAPVILAAHRNN
19.795	NaN	T	4		0.999812	41.475	157	P48995	157	P48995	Short transient receptor potential channel 1	TRPC1	IVKLMERIQNPEYSTTMDVAPVILAAHRNNY
NaN	NaN	T	2		0.627258	82.426	131	G3V2Z9;G3V324;B4DJH1;H0YJX0;A0A0C4DGH8;A0A0C4DGY3;A0A0C4DGX9;Q8TAM2	131;131;131;121;131;131;131;141	G3V2Z9	Tetratricopeptide repeat protein 8	TTC8	STQSGRPGTMEQAIRTPRTAYTARPITSSSG
25.1883	NaN	T	2		1	51.059	14	L8E737	14	L8E737		U2SURP	__MMILMECLWMQLKTQKRMSLYLKLPHQNG
NaN	18.4617	T	2		1	69.598	35	B2R4N3;A0A024R7B0;Q9BZL1	35;35;35	B2R4N3	Ubiquitin-like protein 5	UBL5	TDDTIGDLKKLIAAQTGTRWNKIVLKKWYTI
NaN	18.4617	T	2		1	69.598	37	B2R4N3;A0A024R7B0;Q9BZL1	37;37;37	B2R4N3	Ubiquitin-like protein 5	UBL5	DTIGDLKKLIAAQTGTRWNKIVLKKWYTIFK
NaN	NaN	T	2		0.582873	48.741	2166	P46939	2166	P46939	Utrophin	UTRN	SLSLPERDKISESLRTVNMTWNKICREVPTT
21.0628	NaN	S	2		1	63.918	43	F2Z3G9	43	F2Z3G9		ZNF212	PGAGLRGLDAAGVLVSRGCRWRG________
NaN	19.1614	S	3		0.995281	81.92	73	Q6S9Z5	73	Q6S9Z5	Zinc finger protein 474	ZNF474	TQKKRPGTVILSKLSSRRIISESQLSPPVIP
25.1204	NaN	T	2		1	76.17	225	Q96KM6	225	Q96KM6	Zinc finger protein 512B	ZNF512B	IGISKPVSVGRPMPVTKAIPVTRPVPVTKPV
25.1204	NaN	T	2		1	76.17	231	Q96KM6	231	Q96KM6	Zinc finger protein 512B	ZNF512B	VSVGRPMPVTKAIPVTRPVPVTKPVTVSRPM
NaN	19.6516	T	3		0.971113	57.989	13	C9JNZ9;Q6NUN9	13;13	C9JNZ9	Zinc finger protein 746	ZNF746	___MAEAVAAPISPWTMAATIQAMERKIESQ
24.1574	NaN	S	2		0.888484	82.426	142	B7Z3L3	142	B7Z3L3			HDSERVGVSDRADSGSSQPGQAKEGTDAAHG
NaN	NaN	S	2		0.499875	82.426	143	B7Z3L3	143	B7Z3L3			DSERVGVSDRADSGSSQPGQAKEGTDAAHGH
NaN	NaN	S	2		1	56.087	120	Q9Y6G6	120	Q9Y6G6			SFNKVYRILKLVTITSLRDAVRNLANLVGRG
23.6305	NaN	T	3		0.857979	55.864	42	A2NWN4	42	A2NWN4			NAIPEARCCVWLLDGTTVEAVRPARERLARK
19.1748	NaN	T	3		0.714299	56.882	198	B3KXM5	198	B3KXM5			TTRRPTTTVRTTTRTTTTTTPKPTTPIPTCP
NaN	NaN	T	2		1	48.174	2	B4DL33	2	B4DL33			______________MTRVLPRWKWSCEAIEQ
NaN	18.2808	T	2		0.500015	51.059	312	B4DTF0	312	B4DTF0			RAWKKILILVEGVYRTSWIIYGFTRIVLFML
NaN	18.2808	T	2		0.999971	51.059	320	B4DTF0	320	B4DTF0			LVEGVYRTSWIIYGFTRIVLFMLHP______
NaN	NaN	T	3		0.980173	45.221	33	B4DZD7	33	B4DZD7			MFEQTRRTAVERSCKTLGLVNYQISVKCSNQ
NaN	NaN	T	4		0.317229	42.322	27	B7Z2S3	27	B7Z2S3			GAGVLGGVSSAPSFNTPSPRSSPLFYPSAPS
NaN	NaN	T	2		0.986453	59.35	8	O43839	8	O43839			________MSAANPLTAPRNFLPRPSLPPTP
NaN	20.653	T	2		1	54.259	251	Q53HG9	251	Q53HG9			ITDNAYTSSQIREMETLILKELRFELGRPLP
21.3626	NaN	T	2		0.999786	83.998	109	Q6P7N6	109	Q6P7N6			STRRGVRVGAVRKVPTSTQRGGRVGAVREVR
NaN	NaN	T	2		1	51.346	4	Q9H2L9	4	Q9H2L9			____________MVKTWAEKEMRNLIRLNTA
NaN	NaN	T	2		1	56.087	117	Q9Y6G6	117	Q9Y6G6			LRQSFNKVYRILKLVTITSLRDAVRNLANLV
NaN	NaN	T	2		1	56.087	119	Q9Y6G6	119	Q9Y6G6			QSFNKVYRILKLVTITSLRDAVRNLANLVGR
NaN	23.6182	T	2	+	0.999993	54.784	163			REV__Q6P0R2
NaN	NaN	T	2		1	78.77	73	S6BAR0	73	S6BAR0			QQEPGKAPKLIIYDVTKRPSGVPDRFSASKS

## Sheet: Repl III.
Intensity PKN3_AS_rep3	Intensity PKN3_KD_rep3	Amino acid	Charge	Reverse	Localization prob	Score	Position	Proteins	Positions within proteins	Protein	Protein names	Gene names	Sequence window
28.1406	NaN	S	3		0.626166	100.58	141	A2A2Q9;Q9Y312	141;141	A2A2Q9	Protein AAR2 homolog	AAR2	PYATLKKWISLTNFISEATVEKLQPENRQIC
19.1394	NaN	T	3		0.748213	57.225	49	B4E072;H0Y4D4;H7C131;Q8NCW8;B4DEN6;C9JDE9;A0A024R2M6;P09110	49;74;91;103;133;160;201;201	B4E072	3-ketoacyl-CoA thiolase, peroxisomal	ACAA1	ENVAERFGISREKQDTFALASQQKAARAQSK
NaN	NaN	T	2		0.852593	41.996	110	Q53SF4;D3DPA4;A0A0B5HR54;Q04771	110;466;466;466	Q53SF4	Receptor protein serine/threonine kinase;Serine/threonine-protein kinase receptor;Activin receptor type-1	ACVR1	DQQRPNIPNRWFSDPTLTSLAKLMKECWYQN
NaN	NaN	T	2		0.574605	41.996	112	Q53SF4;D3DPA4;A0A0B5HR54;Q04771	112;468;468;468	Q53SF4	Receptor protein serine/threonine kinase;Serine/threonine-protein kinase receptor;Activin receptor type-1	ACVR1	QRPNIPNRWFSDPTLTSLAKLMKECWYQNPS
NaN	NaN	S	3		0.762947	51.147	323	A0A024R8C9;B1B0D4;Q86TH1	323;432;323	A0A024R8C9	ADAMTS-like protein 2	ADAMTSL2	QGLNVMVWNQNGKSPSITFEYTLLQPPHESR
24.198	NaN	S	3		0.990182	49.094	24	Q7Z4H4	24	Q7Z4H4	ADM2;Adrenomedullin-2;Intermedin-short	ADM2	LGCISLLCLQLPGSLSRSLGGDPRPVKPREP
NaN	NaN	S	4		0.49172	49.395	608	A8K869;A0A024R1D8;P35626	608;608;608	A8K869	Beta-adrenergic receptor kinase 2	ADRBK2	EGESRQNLLTMEQILSVEETQIKDKKCILFR
NaN	NaN	T	4		0.49172	49.395	612	A8K869;A0A024R1D8;P35626	612;612;612	A8K869	Beta-adrenergic receptor kinase 2	ADRBK2	RQNLLTMEQILSVEETQIKDKKCILFRIKGG
NaN	21.0913	S	3		1	55.196	465	B3KS27;Q6P5X6;A0A024QZ29;Q86YJ7	465;584;597;597	B3KS27	Ankyrin repeat domain-containing protein 13B	ANKRD13B	VFRSYDEQLRLAMELSAQEQEERRRRARQEE
21.1051	NaN	S	3		0.944106	74.966	1452	E7ESJ3;A1L497;Q9UPS8	1452;1452;1435	E7ESJ3	Ankyrin repeat domain-containing protein 26	ANKRD26	LHLDTKNQILQEELLSMKTVQKKCEKLQKNK
NaN	NaN	S	4		0.255803	40.104	623	Q86TH5;Q9Y6D5	623;623	Q86TH5	Brefeldin A-inhibited guanine nucleotide-exchange protein 2	ARFGEF2	DMARRCSVTSMESTVSSGTQTTVQDDPEQFE
NaN	NaN	S	4		0.255803	40.104	624	Q86TH5;Q9Y6D5	624;624	Q86TH5	Brefeldin A-inhibited guanine nucleotide-exchange protein 2	ARFGEF2	MARRCSVTSMESTVSSGTQTTVQDDPEQFEV
NaN	NaN	S	3		0.890477	55.98	316	P38606;B7Z2V6	316;33	P38606	V-type proton ATPase catalytic subunit A	ATP6V1A	KVESIMKRTALVANTSNMPVAAREASIYTGI
NaN	NaN	T	3		0.98259	55.98	309	P38606;B7Z2V6	309;26	P38606	V-type proton ATPase catalytic subunit A	ATP6V1A	LTMEVDGKVESIMKRTALVANTSNMPVAARE
19.3154	NaN	S	3		1	49.066	176	Q13535	176	Q13535	Serine/threonine-protein kinase ATR	ATR	RRNVMGHAVEWPVVMSRFLSQLDEHMGYLQS
NaN	17.5419	S	4		0.890705	58.093	29	H3BSK9	29	H3BSK9		ATXN2L	GPLFALNRRLHQPATSRVTWRLVIPAEGQST
NaN	17.5419	T	4		0.783952	58.093	44	H3BSK9	44	H3BSK9		ATXN2L	SRVTWRLVIPAEGQSTGKGPPQSPVFEGVYN
NaN	21.7299	T	2		0.934239	63.283	486	Q6UXY1	486	Q6UXY1	Brain-specific angiogenesis inhibitor 1-associated protein 2-like protein 2	BAIAP2L2	LPSSRRSSMGSTAVATDVKKLMSSEQYPPQE
NaN	NaN	S	2		0.965996	40.496	245	A0A077QPL9;B7Z8Z2;Q8TAM1	245;311;311	A0A077QPL9	Bardet-Biedl syndrome 10 protein	BBS10	AIMKHLHSQNVKLLISSVKQPDLVSYYAGVN
NaN	NaN	S	2		0.965996	40.496	246	A0A077QPL9;B7Z8Z2;Q8TAM1	246;312;312	A0A077QPL9	Bardet-Biedl syndrome 10 protein	BBS10	IMKHLHSQNVKLLISSVKQPDLVSYYAGVNG
NaN	NaN	T	3		0.891651	44.415	424	Q9HAY6	424	Q9HAY6	Beta,beta-carotene 15,15'-monooxygenase	BCO1	VNYAHNGKQYRYVFATGVQWSPIPTKIIKYD
NaN	NaN	T	3		0.891586	44.415	442	Q9HAY6	442	Q9HAY6	Beta,beta-carotene 15,15'-monooxygenase	BCO1	QWSPIPTKIIKYDILTKSSLKWREDDCWPAE
20.1478	NaN	S	2		0.854602	47.844	184	Q9NUP1	184	Q9NUP1	Biogenesis of lysosome-related organelles complex 1 subunit 4	BLOC1S4	AFKKLLHTMNVPSLFSKSAPSRPQQAGYEAP
20.1478	NaN	T	2		0.999587	47.844	176	Q9NUP1	176	Q9NUP1	Biogenesis of lysosome-related organelles complex 1 subunit 4	BLOC1S4	AELGTFPRAFKKLLHTMNVPSLFSKSAPSRP
18.7708	NaN	T	2		0.997996	65.5	276	A8K4C2;A8K477;Q13876;O00391	276;276;278;276	A8K4C2	Sulfhydryl oxidase;Sulfhydryl oxidase 1	BPGF-1;QSOX1	AYLQRLSGLTREAAQTTVAPTTANKIAPTVW
NaN	NaN	T	2		0.490807	65.5	281	A8K4C2;A8K477;Q13876;O00391	281;281;283;281	A8K4C2	Sulfhydryl oxidase;Sulfhydryl oxidase 1	BPGF-1;QSOX1	LSGLTREAAQTTVAPTTANKIAPTVWKLADR
NaN	NaN	T	2		0.490807	65.5	282	A8K4C2;A8K477;Q13876;O00391	282;282;284;282	A8K4C2	Sulfhydryl oxidase;Sulfhydryl oxidase 1	BPGF-1;QSOX1	SGLTREAAQTTVAPTTANKIAPTVWKLADRS
20.0156	NaN	T	1		1	53.554	1168	Q8N655	1168	Q8N655	Uncharacterized protein C10orf12	C10orf12	SAGKSCPPSRKEKENTNKRPSQSIASETLTK
21.4092	NaN	S	3		0.745901	48.146	17	E9PQA1;E9PM92;O00193	17;17;17	E9PQA1	Small acidic protein	C11orf58;SMAP	SAARESHPHGVKRSASPDDDLGSSNWEAADL
20.9583	NaN	S	3		0.997901	49.34	374	B3KSB5;A0A024R129;Q8IYM0	374;374;374	B3KSB5	Protein FAM186B	C12orf25;FAM186B	QEPMKEEQLFSPLPPSPMAMIRDSGAIAAGH
20.5801	NaN	S	4		0.998775	45.957	35	M0R141;B4DN63;M0R2B3;Q9H6X5	35;272;567;599	M0R141	Uncharacterized protein C19orf44	C19orf44	SPAVLALHDVLKQQLSLTQQFIQASRHLHAS
20.5801	NaN	T	4		0.998446	45.957	37	M0R141;B4DN63;M0R2B3;Q9H6X5	37;274;569;601	M0R141	Uncharacterized protein C19orf44	C19orf44	AVLALHDVLKQQLSLTQQFIQASRHLHASLL
NaN	NaN	S	3		0.456477	44.641	3	D3DPW6	3	D3DPW6		C1orf50	_____________MTSLVPTNYSMTCPGLRM
NaN	NaN	T	3		0.456477	44.641	2	D3DPW6	2	D3DPW6		C1orf50	______________MTSLVPTNYSMTCPGLR
19.8734	NaN	S	2		0.988738	42.718	2003	H0Y9I8;Q9H799	2003;2937	H0Y9I8	Uncharacterized protein C5orf42	C5orf42	EHDPFCPRSNPLYMTSREIRLRQKMKHEKDR
19.8734	NaN	T	2		0.991703	42.718	2002	H0Y9I8;Q9H799	2002;2936	H0Y9I8	Uncharacterized protein C5orf42	C5orf42	QEHDPFCPRSNPLYMTSREIRLRQKMKHEKD
20.6199	NaN	S	2		0.997815	48.44	173	A6NFR6	173	A6NFR6	Putative uncharacterized protein C5orf60	C5orf60	TSFHVSPRAPLAPLASMPSSVPKTSVESLGS
20.6199	NaN	S	2		0.501092	48.44	176	A6NFR6	176	A6NFR6	Putative uncharacterized protein C5orf60	C5orf60	HVSPRAPLAPLASMPSSVPKTSVESLGSPSS
20.6199	NaN	S	2		0.501092	48.44	177	A6NFR6	177	A6NFR6	Putative uncharacterized protein C5orf60	C5orf60	VSPRAPLAPLASMPSSVPKTSVESLGSPSSL
NaN	NaN	S	2		0.248071	51.009	70	Q01668	70	Q01668	Voltage-dependent L-type calcium channel subunit alpha-1D	CACNA1D	AAIDAARQAKAAQTMSTSAPPPVGSLSQRKR
NaN	NaN	S	2		0.248071	51.009	72	Q01668	72	Q01668	Voltage-dependent L-type calcium channel subunit alpha-1D	CACNA1D	IDAARQAKAAQTMSTSAPPPVGSLSQRKRQQ
NaN	NaN	T	2		0.248071	51.009	68	Q01668	68	Q01668	Voltage-dependent L-type calcium channel subunit alpha-1D	CACNA1D	WQAAIDAARQAKAAQTMSTSAPPPVGSLSQR
NaN	NaN	T	2		0.248071	51.009	71	Q01668	71	Q01668	Voltage-dependent L-type calcium channel subunit alpha-1D	CACNA1D	AIDAARQAKAAQTMSTSAPPPVGSLSQRKRQ
NaN	NaN	S	2		1	50.088	448	E7ENE0;P41180	448;448	E7ENE0	Extracellular calcium-sensing receptor	CASR	DIYTCLPGRGLFTNGSCADIKKVEAWQVLKH
NaN	NaN	T	2		1	50.088	445	E7ENE0;P41180	445;445	E7ENE0	Extracellular calcium-sensing receptor	CASR	ALQDIYTCLPGRGLFTNGSCADIKKVEAWQV
23.0086	NaN	S	2		0.991781	82.029	805	C9JT67;B7ZM27;A2RUR9	805;805;805	C9JT67	Coiled-coil domain-containing protein 144A	CCDC144A	TSKQKELEMARKKMNSEISHRHQKEKDLFHE
22.6296	NaN	S	3		1	62.408	44	L0R835	44	L0R835		CCDC152	FTKVFIFESLEQIYKSLFNKLIEIGIMREK_
17.9092	NaN	S	3		1	45.908	5	E9PBZ7;B7ZW58;A6NNP5	5;5;107	E9PBZ7	Coiled-coil domain-containing protein 169	CCDC169;C13orf38	___________MPVESLNTLLKQLEEEKKTL
17.9092	NaN	T	3		1	45.908	8	E9PBZ7;B7ZW58;A6NNP5	8;8;110	E9PBZ7	Coiled-coil domain-containing protein 169	CCDC169;C13orf38	________MPVESLNTLLKQLEEEKKTLESQ
23.3863	NaN	S	2		1	63.624	41	D3DW55;H0YMB8;Q8N5R6	41;329;651	D3DW55	Coiled-coil domain-containing protein 33	CCDC33	NNYRRAMQKMAEDILSLRRQASILEGENRIL
NaN	19.4689	S	2		0.996321	57.59	744	E7EQG5;B7Z8X2;B3KYA0;Q6ZTQ4	744;744;819;832	E7EQG5	Cadherin-related family member 3	CDHR3	QGAAPRRVTAGEGMGSLRSANWEEDELSGKA
21.9526	NaN	T	3		0.984249	50.874	289	D6RBW0;A0A087X0P0;Q02224	289;289;289	D6RBW0	Kinesin-like protein;Centromere-associated protein E	CENPE	DGQVGGFINYRDSKLTRILQNSLGGNAKTRI
21.9526	NaN	T	3		0.99985	50.874	302	D6RBW0;A0A087X0P0;Q02224	302;302;302	D6RBW0	Kinesin-like protein;Centromere-associated protein E	CENPE	KLTRILQNSLGGNAKTRIICTITPVSFDETL
22.4619	NaN	S	2		0.850299	58.04	90	H0YN05;A0A024RC91;Q8IU89	90;90;90	H0YN05	Ceramide synthase 3	CERS3;LASS3	RKVTPNTVLENFFKHSTRQPLQTDIYGLAKK
22.4619	NaN	T	2		0.977477	58.04	81	H0YN05;A0A024RC91;Q8IU89	81;81;81	H0YN05	Ceramide synthase 3	CERS3;LASS3	KSFGIKETVRKVTPNTVLENFFKHSTRQPLQ
21.3863	NaN	T	3		1	63.091	344	A0A087X182;A8K884;Q9UL16	344;344;344	A0A087X182	Cilia- and flagella-associated protein 45	CFAP45	LLAQEKLADQMVMEFTKKKMAREAEFEAEQE
17.6865	NaN	T	3		1	42.336	135	Q9UHD4	135	Q9UHD4	Cell death activator CIDE-B	CIDEB	LGRERPKHSKDIARFTFDVYKQNPRDLFGSL
NaN	NaN	T	2		0.430431	69.721	491	Q9P232	491	Q9P232	Contactin-3	CNTN3	TYTCMAENQFGKANGTTHLVVTEPTRITLAP
NaN	NaN	T	2		0.430431	69.721	492	Q9P232	492	Q9P232	Contactin-3	CNTN3	YTCMAENQFGKANGTTHLVVTEPTRITLAPS
21.5653	NaN	T	2		0.999882	69.721	500	Q9P232	500	Q9P232	Contactin-3	CNTN3	FGKANGTTHLVVTEPTRITLAPSNMDVSVGE
NaN	NaN	S	2		1	49.333	53	L8E8P5	53	L8E8P5		CTSA	RAAAAVPAAAAAAAASVLGVPRRGSPRPGRD
19.7578	NaN	T	2		0.499929	51.606	309	F8WB16;Q20BG7;Q2I0A6;Q2I096;Q20BI7;Q20BG9;Q8WZ74	309;309;309;309;309;309;309	F8WB16	Cortactin-binding protein 2	CTTNBP2	SVGTEGTVTRSVACQTDLVTENADHMKKLPL
19.7578	NaN	T	2		0.499929	51.606	313	F8WB16;Q20BG7;Q2I0A6;Q2I096;Q20BI7;Q20BG9;Q8WZ74	313;313;313;313;313;313;313	F8WB16	Cortactin-binding protein 2	CTTNBP2	EGTVTRSVACQTDLVTENADHMKKLPLTMPV
NaN	17.9901	T	2		0.998717	49.813	161	C9K4X7;Q99489	161;161	C9K4X7	D-aspartate oxidase	ddo;DDO	YLPWLEKRIKGSGGWTLTRRIEDLWELHPSF
NaN	17.9901	T	2		0.999969	49.813	163	C9K4X7;Q99489	163;163	C9K4X7	D-aspartate oxidase	ddo;DDO	PWLEKRIKGSGGWTLTRRIEDLWELHPSFDI
19.8226	NaN	T	2		1	59.931	1480	O75064	1480	O75064	DENN domain-containing protein 4B	DENND4B	SMGKEELRHRRAQMPTPKAIDCRKCFGAPPE
22.6693	NaN	S	2		0.996854	58.674	10	Q502X2;H7BZK7;Q9NR28	10;62;63	Q502X2	Diablo homolog, mitochondrial	DIABLO	______MKSDFYFQKSEPHSLSSEALMRRAV
22.6723	NaN	S	4		0.999999	78.326	73	Q9NT59	73	Q9NT59		DKFZp566F0947	RGTEARNTPALAFQASRGWIIRAFRRRGREE
22.6723	NaN	T	4		0.99886	78.326	65	Q9NT59	65	Q9NT59		DKFZp566F0947	ASNNHPHRRGTEARNTPALAFQASRGWIIRA
NaN	NaN	S	2		0.49743	45.825	18	Q659E4	18	Q659E4		DKFZp566I1346	LMAAVYTIALRYTRTSDKELYFSTTAVSITE
NaN	NaN	T	2		0.49743	45.825	17	Q659E4	17	Q659E4		DKFZp566I1346	TLMAAVYTIALRYTRTSDKELYFSTTAVSIT
20.9863	NaN	T	2		0.999996	66.962	113	B4DFL1;E9PEX6;B4DMK9;A0A024R713;P09622	113;140;140;163;163	B4DFL1	Dihydrolipoyl dehydrogenase;Dihydrolipoyl dehydrogenase, mitochondrial	DLD	VHVNGYGKITGKNQVTATKADGGTQVIDTKN
20.9863	NaN	T	2		0.999995	66.962	115	B4DFL1;E9PEX6;B4DMK9;A0A024R713;P09622	115;142;142;165;165	B4DFL1	Dihydrolipoyl dehydrogenase;Dihydrolipoyl dehydrogenase, mitochondrial	DLD	VNGYGKITGKNQVTATKADGGTQVIDTKNIL
NaN	NaN	S	2		0.416785	43.184	135	A0A0A0MSL1;Q8TDM6	135;1174	A0A0A0MSL1	Disks large homolog 5	DLG5	HSSRHSNPPLYPSRPSVGTVPRSLTPSTTVS
NaN	NaN	T	2		0.416785	43.184	138	A0A0A0MSL1;Q8TDM6	138;1177	A0A0A0MSL1	Disks large homolog 5	DLG5	RHSNPPLYPSRPSVGTVPRSLTPSTTVSSIL
NaN	NaN	T	2		0.625284	43.184	147	A0A0A0MSL1;Q8TDM6	147;1186	A0A0A0MSL1	Disks large homolog 5	DLG5	SRPSVGTVPRSLTPSTTVSSILRNPIYTVRS
NaN	NaN	T	2		0.423451	43.184	148	A0A0A0MSL1;Q8TDM6	148;1187	A0A0A0MSL1	Disks large homolog 5	DLG5	RPSVGTVPRSLTPSTTVSSILRNPIYTVRSH
NaN	18.5271	S	3		0.992313	47.915	790	Q0VDD8	790	Q0VDD8	Dynein heavy chain 14, axonemal	DNAH14	ISKLEKEFLTMSQLYSVAKHHQIHISEEQIA
NaN	19.7084	S	3		1	43.184	25	Q8WXX0	25	Q8WXX0	Dynein heavy chain 7, axonemal	DNAH7	SKEKSKKPVRFLPQLSMEKLASKEKFKAPAR
NaN	19.7084	S	3		1	43.184	31	Q8WXX0	31	Q8WXX0	Dynein heavy chain 7, axonemal	DNAH7	KPVRFLPQLSMEKLASKEKFKAPARALPQLS
18.97	NaN	S	4		0.637519	51.568	44	Q8N863;A0A024R7M5;Q7L591	44;43;43	Q8N863	Docking protein 3	DOK3	QKGKCEEFPSSLSSVSPGLEAAALLLAVTMD
19.7907	NaN	S	4		0.99973	42.64	1818	B0I1S0;Q8NCM8	1818;1818	B0I1S0	Cytoplasmic dynein 2 heavy chain 1	DYNC2H1	KLPDNLKQLFRPVAMSHPDNELIAEVILYSE
NaN	NaN	T	2		0.95145	44.457	36	L8E9G2	36	L8E9G2		DYZ1L5	MGWNGKESKRMEWNRTEETGMECTGMEGSVM
NaN	NaN	T	2		0.530981	44.457	44	L8E9G2	44	L8E9G2		DYZ1L5	KRMEWNRTEETGMECTGMEGSVMEGCRKKWN
NaN	23.0699	S	3		0.998969	49.356	120	H7C3M0;O95672	120;727	H7C3M0	Endothelin-converting enzyme-like 1	ECEL1	FIAFAQNWCIKRRSQSIYLQVLTDKHAPEHY
NaN	23.0699	T	3		0.999253	49.356	127	H7C3M0;O95672	127;734	H7C3M0	Endothelin-converting enzyme-like 1	ECEL1	WCIKRRSQSIYLQVLTDKHAPEHYRVLGSVS
24.8447	NaN	S	3		0.999983	76.357	619	B7Z944;Q008S8	619;765	B7Z944	Epithelial cell-transforming sequence 2 oncogene-like	ECT2L	TIEKMKQNITMKDHLSDIQRIIWGCPTLSEV
21.6341	NaN	S	2		0.589955	45.879	67	K7ELL9;Q8N7U2;Q8IY85	67;263;311	K7ELL9	EF-hand calcium-binding domain-containing protein 13	EFCAB13	EGSPLNEITSDRKLSSVAGCYLKYKKKNSLS
NaN	NaN	S	2		0.802801	40.856	244	K7EP14	244	K7EP14		ERCC1	QDFVSRVTECLTTVKSVNKTDSQTLLTTFG_
NaN	NaN	T	2		0.912202	40.856	255	K7EP14	255	K7EP14		ERCC1	TTVKSVNKTDSQTLLTTFG____________
NaN	NaN	T	2		0.917325	40.856	256	K7EP14	256	K7EP14		ERCC1	TVKSVNKTDSQTLLTTFG_____________
NaN	17.9475	T	1		1	47.067	1692	F5GYN0;A6NE01	1692;1692	F5GYN0	Protein FAM186A	FAM186A	LEQAQEQLLKLGVPLTLDKAHTLGSPLTLKQ
19.6237	NaN	S	5		0.996092	51.643	494	J3QT35;Q8TCP9	494;494	J3QT35	Protein FAM200A	FAM200A	QLSSSFTLKNYYKILSLSAFWIKIKDDFPLL
19.4084	NaN	S	2		0.962053	69.672	69	Q5SNT8;B4E255;B3KMC4;Q9NVB8;B4DF48;F8W7U3;A0A0A0MR88;A0A096LPC5;Q641Q2	69;130;130;690;622;852;940;940;940	Q5SNT8	WASH complex subunit FAM21A	FAM21B;FAM21A;FAM21C	SKEKGIWKPETPQDSSGLAPFKTKEPSTRIG
19.4084	NaN	T	2		0.962053	69.672	64	Q5SNT8;B4E255;B3KMC4;Q9NVB8;B4DF48;F8W7U3;A0A0A0MR88;A0A096LPC5;Q641Q2	64;125;125;685;617;847;935;935;935	Q5SNT8	WASH complex subunit FAM21A	FAM21B;FAM21A;FAM21C	ESIQGSKEKGIWKPETPQDSSGLAPFKTKEP
19.1132	NaN	T	3		0.523249	50.874	10	H0YMQ4;Q6P050	10;10	H0YMQ4	F-box and leucine-rich protein 22	FBXL22	______MWPLLTMHITQLNRECLLHLFSFLD
NaN	NaN	S	3		0.499982	46.66	21	J3QKV9;C9J015;F2Z2V1;B3KQX5;Q96C11	21;21;21;21;21	J3QKV9	FGGY carbohydrate kinase domain-containing protein	FGGY	QKPERYYVGVDVGTGSVRAALVDQSGVLLAF
NaN	NaN	T	3		0.499982	46.66	19	J3QKV9;C9J015;F2Z2V1;B3KQX5;Q96C11	19;19;19;19;19	J3QKV9	FGGY carbohydrate kinase domain-containing protein	FGGY	GEQKPERYYVGVDVGTGSVRAALVDQSGVLL
NaN	NaN	S	3		0.793612	44.382	103	H7C4M0	103	H7C4M0		FILIP1L	SSITITPTATPLPRQSQITIKEVCKQRIPAR
NaN	NaN	T	3		0.348752	44.382	87	H7C4M0	87	H7C4M0		FILIP1L	QGLINGALNKTTNKVTSSITITPTATPLPRQ
NaN	NaN	T	3		0.835942	44.382	93	H7C4M0	93	H7C4M0		FILIP1L	ALNKTTNKVTSSITITPTATPLPRQSQITIK
NaN	NaN	T	3		0.558602	44.382	95	H7C4M0	95	H7C4M0		FILIP1L	NKTTNKVTSSITITPTATPLPRQSQITIKEV
20.9243	NaN	S	4		0.873198	44.916	50	Q6ZNK3	50	Q6ZNK3		FLJ00304	HYVQHSAKNTASSSCSLVSPAGLSLLAFPLP
20.9243	NaN	S	4		0.809744	44.916	53	Q6ZNK3	53	Q6ZNK3		FLJ00304	QHSAKNTASSSCSLVSPAGLSLLAFPLPPLK
20.2847	NaN	S	2		0.672019	41.412	108	A0A087WUX3;J3QTJ6;Q5CZC0	108;5990;5901	A0A087WUX3	Fibrous sheath-interacting protein 2	FSIP2	SADKMPPMHKMMRKPSSDKIPSIDKTLVNKV
20.2847	NaN	S	2		0.951519	41.412	114	A0A087WUX3;J3QTJ6;Q5CZC0	114;5996;5907	A0A087WUX3	Fibrous sheath-interacting protein 2	FSIP2	PMHKMMRKPSSDKIPSIDKTLVNKVVHSSVC
20.2847	NaN	T	2		0.998309	41.412	118	A0A087WUX3;J3QTJ6;Q5CZC0	118;6000;5911	A0A087WUX3	Fibrous sheath-interacting protein 2	FSIP2	MMRKPSSDKIPSIDKTLVNKVVHSSVCNILN
NaN	NaN	S	2		0.981483	48.527	206	B3KUF4;Q16365;A0A087WZ09;P43694	206;409;411;412	B3KUF4	Transcription factor GATA-4	GATA4	HPVLSALKLSPQGYASPVSQSPQTSSKQDSW
NaN	NaN	S	2		0.815586	48.527	209	B3KUF4;Q16365;A0A087WZ09;P43694	209;412;414;415	B3KUF4	Transcription factor GATA-4	GATA4	LSALKLSPQGYASPVSQSPQTSSKQDSWNSL
NaN	NaN	T	2		0.574356	48.527	214	B3KUF4;Q16365;A0A087WZ09;P43694	214;417;419;420	B3KUF4	Transcription factor GATA-4	GATA4	LSPQGYASPVSQSPQTSSKQDSWNSLVLADS
NaN	NaN	S	2		0.498295	56.916	224	Q504U7;Q05BW6;Q92538	224;224;224	Q504U7	Golgi-specific brefeldin A-resistance guanine nucleotide exchange factor 1	GBF1	TNMKKLKMRAGGMSDSSKWKKQKRSPRPPRH
NaN	NaN	S	2		0.498295	56.916	225	Q504U7;Q05BW6;Q92538	225;225;225	Q504U7	Golgi-specific brefeldin A-resistance guanine nucleotide exchange factor 1	GBF1	NMKKLKMRAGGMSDSSKWKKQKRSPRPPRHM
21.151	NaN	S	3		0.881949	41.109	142	D3YR58;D3YR12;D3YQY5;D3YQT0;F1T0J1;P43026	142;142;142;142;142;142	D3YR58	Growth/differentiation factor 5	GDF5	QLPGGKAPPKAGSVPSSFLLKKAREPGPPRE
21.151	NaN	S	3		0.881949	41.109	143	D3YR58;D3YR12;D3YQY5;D3YQT0;F1T0J1;P43026	143;143;143;143;143;143	D3YR58	Growth/differentiation factor 5	GDF5	LPGGKAPPKAGSVPSSFLLKKAREPGPPREP
17.1516	NaN	T	4		0.697985	59.227	265	E9PRD6;A0A024R3M2;B7Z4N9;J3KNL5;Q3KR37	265;229;229;269;269	E9PRD6	GRAM domain-containing protein 1B	GRAMD1B;hCG_39893	EENEVNDSSSKSSIETKPDASPQLPKKSITN
NaN	NaN	S	2		0.996039	64.711	59	C9J5F6;C9JNS8;A4D2P6	59;66;249	C9J5F6	Delphilin	GRID2IP	RSEERPERLLVSTRASAPPRRPDEPPPRRAS
NaN	NaN	T	2		0.996039	64.711	56	C9J5F6;C9JNS8;A4D2P6	56;63;246	C9J5F6	Delphilin	GRID2IP	RRSRSEERPERLLVSTRASAPPRRPDEPPPR
NaN	NaN	S	3		0.401868	40.81	21	Q6WBG7	21	Q6WBG7		GYPA	ASSTTGVAMHTSTSSSVTKSYISSQTNDTHK
19.2713	NaN	S	2		1	76.478	17	P46952	17	P46952	3-hydroxyanthranilate 3,4-dioxygenase	HAAO	ERRLGVRAWVKENRGSFQPPVCNKLMHQEQL
NaN	19.3087	S	3		0.999992	56.906	42	Q96NP2	42	Q96NP2		hCG_1985787	EFHCCDSCRTKRERLSLAVKPFIHSPMYSFS
NaN	19.3087	S	3		0.999613	56.906	51	Q96NP2	51	Q96NP2		hCG_1985787	TKRERLSLAVKPFIHSPMYSFSKRLPAAYQE
NaN	19.3087	S	3		0.97705	56.906	55	Q96NP2	55	Q96NP2		hCG_1985787	RLSLAVKPFIHSPMYSFSKRLPAAYQERGEF
21.649	NaN	T	2		1	50.292	4	A8K2A1;Q86VY9	4;4	A8K2A1	Transmembrane protein 200A	hCG_2030297;TMEM200A	____________MIATGGVITGLAALKRQDS
21.649	NaN	T	2		1	50.292	9	A8K2A1;Q86VY9	9;9	A8K2A1	Transmembrane protein 200A	hCG_2030297;TMEM200A	_______MIATGGVITGLAALKRQDSARSQQ
NaN	NaN	S	2		0.63981	48.677	2379	A0A024RE15;O15018	2379;2379	A0A024RE15	PDZ domain-containing protein 2;Processed PDZ domain-containing protein 2	hCG_2039413;PDZD2	SSKPPIGRRSSGSIVSGSLGHPGDAAARLLR
NaN	NaN	S	2		0.791072	48.677	2381	A0A024RE15;O15018	2381;2381	A0A024RE15	PDZ domain-containing protein 2;Processed PDZ domain-containing protein 2	hCG_2039413;PDZD2	KPPIGRRSSGSIVSGSLGHPGDAAARLLRRS
23.4283	NaN	S	2		0.891173	68.033	6	B4DSL7	6	B4DSL7		hCG_2040263	__________MSSKRSHYDSALKRKVIVYAE
NaN	19.2698	S	2		1	56.432	367	Q8N7L7;B7ZAU8;B4E263;B3KWS1;A2VDI1;A0A024R3R7;Q5T3Q7;B2RWN5;Q9H583	367;596;596;699;972;1506;1533;1614;1614	Q8N7L7	HEAT repeat-containing protein 1;HEAT repeat-containing protein 1, N-terminally processed	HEATR1	TFIPVIRGLVGNPLPSVRRKALDLLNNKLQQ
NaN	18.4873	S	2		0.99989	57.047	159	B9EK47;Q9P2D3	159;159	B9EK47	HEAT repeat-containing protein 5B	HEATR5B	SLKSAESQGRSEILMSLQKVLSGLGGAAASS
NaN	NaN	S	3		0.352732	43.534	13	I1VA56;I1VA57;F5B2M9;B7ZB37;B4DDZ1;K0I859;K0IIP4;J9QF30;A0A097CKB2;A0A097CKA4;A0A097CK88;A0A097CK87;A0A097CK82;A0A097CK74;F8W7W8;B4DV50;Q6B0J5;Q30201	13;50;50;76;76;76;76;50;50;50;50;50;50;50;76;76;76;76	I1VA56	Hereditary hemochromatosis protein	HFE	___ESRRVEPRTPWVSSRISSQMWLQLSQSL
NaN	NaN	T	3		0.352732	43.534	9	I1VA56;I1VA57;F5B2M9;B7ZB37;B4DDZ1;K0I859;K0IIP4;J9QF30;A0A097CKB2;A0A097CKA4;A0A097CK88;A0A097CK87;A0A097CK82;A0A097CK74;F8W7W8;B4DV50;Q6B0J5;Q30201	9;46;46;72;72;72;72;46;46;46;46;46;46;46;72;72;72;72	I1VA56	Hereditary hemochromatosis protein	HFE	_______ESRRVEPRTPWVSSRISSQMWLQL
NaN	NaN	T	3		0.851966	47.729	651	Q6UWX4	651	Q6UWX4	HHIP-like protein 2	HHIPL2	LKEQSEKAARKSSSATLASGPAQGLSEKGSS
NaN	18.7671	S	2		0.999815	40.801	5	P60008	5	P60008	Spermatid-specific linker histone H1-like protein	HILS1	___________MLHASTIWHLRSTPPRRKQW
NaN	18.7671	S	2		0.533768	40.801	12	P60008	12	P60008	Spermatid-specific linker histone H1-like protein	HILS1	____MLHASTIWHLRSTPPRRKQWGHCDPHR
NaN	18.7671	T	2		0.997335	40.801	6	P60008	6	P60008	Spermatid-specific linker histone H1-like protein	HILS1	__________MLHASTIWHLRSTPPRRKQWG
21.0614	NaN	S	4		0.773858	41.432	23	Q8NEI3	23	Q8NEI3		HLA-DRB1	GGSCMAVLTVTLMVLSSPLVLAGDTRPRFLE
21.0614	NaN	S	4		0.784135	41.432	24	Q8NEI3	24	Q8NEI3		HLA-DRB1	GSCMAVLTVTLMVLSSPLVLAGDTRPRFLEY
NaN	NaN	S	3		0.87502	44.811	221	Q50KW4;Q50KW3;Q502V5;A4D1U0;Q9NYW4	221;221;238;238;238	Q50KW4	Taste receptor type 2;Taste receptor type 2 member 5	Hosa(Japanese)-T2R5;Hosa(Biaka)-T2R5;TAS2R5	SLGCFLLLHLVYIMASPFSITSKTYPPDLTS
NaN	NaN	S	3		0.472772	44.811	227	Q50KW4;Q50KW3;Q502V5;A4D1U0;Q9NYW4	227;227;244;244;244	Q50KW4	Taste receptor type 2;Taste receptor type 2 member 5	Hosa(Japanese)-T2R5;Hosa(Biaka)-T2R5;TAS2R5	LLHLVYIMASPFSITSKTYPPDLTSVFIWET
NaN	NaN	T	3		0.528464	44.811	202	Q50KW4;Q50KW3;Q502V5;A4D1U0;Q9NYW4	202;202;219;219;219	Q50KW4	Taste receptor type 2;Taste receptor type 2 member 5	Hosa(Japanese)-T2R5;Hosa(Biaka)-T2R5;TAS2R5	VHSAGRRDVRAKAHITALKSLGCFLLLHLVY
NaN	NaN	T	3		0.472772	44.811	226	Q50KW4;Q50KW3;Q502V5;A4D1U0;Q9NYW4	226;226;243;243;243	Q50KW4	Taste receptor type 2;Taste receptor type 2 member 5	Hosa(Japanese)-T2R5;Hosa(Biaka)-T2R5;TAS2R5	LLLHLVYIMASPFSITSKTYPPDLTSVFIWE
NaN	NaN	S	3		0.999586	40.552	2256	Q59EG0;A0A024RAB6;P98160	2256;4271;4316	Q59EG0	Basement membrane-specific heparan sulfate proteoglycan core protein;Endorepellin;LG3 peptide	HSPG2	EGRRGSIQVDGEELVSGRSPGPNVAVNAKGN
21.1467	NaN	S	3		1	72.879	66	E7EPU0;E7EUI1;Q53SU9;A0A0A0MSL2;A0A0A0MT14;A0A024R3Z4;B4DWF2;Q9UKS7	66;72;19;23;23;13;72;66	E7EPU0	Zinc finger protein Helios	IKZF2;ZNFN1A2	KLEMQSDEECDRKPLSREDEIRGHDEGSSLE
NaN	NaN	S	3		0.951411	48.376	200	Q59EG2;Q96BB4;P78552	200;201;201	Q59EG2	Interleukin-13 receptor subunit alpha-1	IL13RA1	SFDLTKVKDSSFEQHSVQIMVKDNAGKIKPS
22.0966	NaN	S	4		0.999691	43.494	411	Q8NI17	411	Q8NI17	Interleukin-31 receptor subunit alpha	IL31RA	ISVYPMLHDKVGEPYSIQAYAKEGVPSEGPE
19.5562	NaN	S	2		1	76.24	314	Q9BZI1	314	Q9BZI1	Iroquois-class homeodomain protein IRX-2	IRX2	PPEAAPRGGRKTPQGSRTSPGAPPPASKPKL
19.5562	NaN	T	2		1	76.24	310	Q9BZI1	310	Q9BZI1	Iroquois-class homeodomain protein IRX-2	IRX2	LLSPPPEAAPRGGRKTPQGSRTSPGAPPPAS
19.784	NaN	S	2		1	44.382	263	B7Z7X9;Q92833	263;399	B7Z7X9	Protein Jumonji	JARID2	AKTRKQVLSLGGASKSTGPAVNGLKVSGRLN
19.784	NaN	S	2		1	44.382	274	B7Z7X9;Q92833	274;410	B7Z7X9	Protein Jumonji	JARID2	GASKSTGPAVNGLKVSGRLNPKSCTKEVGGR
19.784	NaN	T	2		1	44.382	264	B7Z7X9;Q92833	264;400	B7Z7X9	Protein Jumonji	JARID2	KTRKQVLSLGGASKSTGPAVNGLKVSGRLNP
NaN	NaN	S	3		1	48.053	101	A4FUT8;Q7LBC6	101;311	A4FUT8	Lysine-specific demethylase 3B	JMJD1B;KDM3B	DPASKKLKGDRGEVDSNGSDGGEASRGPWKG
NaN	NaN	S	3		1	48.053	104	A4FUT8;Q7LBC6	104;314	A4FUT8	Lysine-specific demethylase 3B	JMJD1B;KDM3B	SKKLKGDRGEVDSNGSDGGEASRGPWKGGNA
NaN	NaN	S	3		1	48.053	110	A4FUT8;Q7LBC6	110;320	A4FUT8	Lysine-specific demethylase 3B	JMJD1B;KDM3B	DRGEVDSNGSDGGEASRGPWKGGNASGEPGL
20.3847	NaN	S	3		0.999313	50.358	411	Q86VR1;Q7Z682;Q4KMX3;Q9HDC5	411;496;516;516	Q86VR1	Junctophilin-1	JPH1;DKFZp779I2251	VADEQVTAIVNKPLMSKAPTKEAGAVVPQSK
20.3847	NaN	T	3		0.999848	50.358	415	Q86VR1;Q7Z682;Q4KMX3;Q9HDC5	415;500;520;520	Q86VR1	Junctophilin-1	JPH1;DKFZp779I2251	QVTAIVNKPLMSKAPTKEAGAVVPQSKYSGR
20.3962	NaN	S	2		0.926033	43.592	336	A0A087WUK9;P23352	336;337	A0A087WUK9	Anosmin-1	KAL1	DIPVHHYKVFWSWMVSSKSLVPTKKKRRKTT
20.3962	NaN	S	2		0.931184	43.592	337	A0A087WUK9;P23352	337;338	A0A087WUK9	Anosmin-1	KAL1	IPVHHYKVFWSWMVSSKSLVPTKKKRRKTTD
NaN	NaN	T	3		0.848873	49.049	310	A0A024R8E9;Q5T8A7	310;310	A0A024R8E9	Protein phosphatase 1 regulatory subunit 26	KIAA0649;PPP1R26	LAKMNVQPRSLRSKVTTTQENEGSTKPATPC
NaN	NaN	T	3		0.965172	49.049	311	A0A024R8E9;Q5T8A7	311;311	A0A024R8E9	Protein phosphatase 1 regulatory subunit 26	KIAA0649;PPP1R26	AKMNVQPRSLRSKVTTTQENEGSTKPATPCR
NaN	NaN	T	3		0.965172	49.049	312	A0A024R8E9;Q5T8A7	312;312	A0A024R8E9	Protein phosphatase 1 regulatory subunit 26	KIAA0649;PPP1R26	KMNVQPRSLRSKVTTTQENEGSTKPATPCRP
NaN	NaN	T	3		0.780051	49.049	323	A0A024R8E9;Q5T8A7	323;323	A0A024R8E9	Protein phosphatase 1 regulatory subunit 26	KIAA0649;PPP1R26	KVTTTQENEGSTKPATPCRPSEAAQNKGGIK
NaN	NaN	S	3		0.19497	40.669	57	K7EP66	57	K7EP66		KIAA1328	RHKLMSPKADVKLKTSRVTDASISMESLKGT
NaN	NaN	S	3		0.195495	40.669	65	K7EP66	65	K7EP66		KIAA1328	ADVKLKTSRVTDASISMESLKGTGDSVDEQS
NaN	NaN	S	3		0.205214	40.669	68	K7EP66	68	K7EP66		KIAA1328	KLKTSRVTDASISMESLKGTGDSVDEQSK__
NaN	NaN	T	3		0.19497	40.669	56	K7EP66	56	K7EP66		KIAA1328	SRHKLMSPKADVKLKTSRVTDASISMESLKG
NaN	NaN	T	3		0.19497	40.669	60	K7EP66	60	K7EP66		KIAA1328	LMSPKADVKLKTSRVTDASISMESLKGTGDS
NaN	20.5494	T	3		0.740496	40.669	72	K7EP66	72	K7EP66		KIAA1328	SRVTDASISMESLKGTGDSVDEQSK______
NaN	18.9576	S	4		1	51.546	184	V5QDK6	184	V5QDK6		KIR1	MKTAQAHRGAETLIFSKHAVIALRHGRLCFM
NaN	18.9576	T	4		1	51.546	180	V5QDK6	180	V5QDK6		KIR1	GCIFMKTAQAHRGAETLIFSKHAVIALRHGR
18.6313	NaN	S	2		0.999723	61.679	77	C3VNC6;C3VNC3;C3VNC0;A0A0G2JQ13;O00547;A0A0G2JLN0;A0A0G2JLM4;A0A0G2JLZ7;Q8N736;Q86WL6;A0A0G2JPN7;A0A0G2JNZ6;A0A0G2JMQ9;O43803;A0A0G2JPS9;A0A0G2JPE3;A0A0G2JNE8;Q86WL7;Q86VF1;A0A0G2JMV5;E0X068;E0X067;E0X065;Q5IHW6;Q5IH82;A7YL15;A3R3E3;Q32WE2;Q32WD9;Q86U48;Q6UV36;K7QUT1;K7QUS9;A8W793;A0A0C4ZNX8;A0A0G2JLR3;A8MT18;A0A0G2JNI1;A0A0G2JMD1;E7EST5;A0A0G2JPG6;A0A0G2JN69;Q99706	77;77;77;170;185;185;185;186;187;257;265;265;265;282;282;282;282;292;292;300;303;303;303;307;307;307;307;315;315;317;317;317;317;317;317;337;338;339;339;356;356;356;317	C3VNC6	Killer cell immunoglobulin-like receptor 2DL4	KIR2DL4	QLDHCIFTQRKITGPSQRSKRPSTDTSVCIE
18.6313	NaN	T	2		0.998982	61.679	74	C3VNC6;C3VNC3;C3VNC0;A0A0G2JQ13;O00547;A0A0G2JLN0;A0A0G2JLM4;A0A0G2JLZ7;Q8N736;Q86WL6;A0A0G2JPN7;A0A0G2JNZ6;A0A0G2JMQ9;O43803;A0A0G2JPS9;A0A0G2JPE3;A0A0G2JNE8;Q86WL7;Q86VF1;A0A0G2JMV5;E0X068;E0X067;E0X065;Q5IHW6;Q5IH82;A7YL15;A3R3E3;Q32WE2;Q32WD9;Q86U48;Q6UV36;K7QUT1;K7QUS9;A8W793;A0A0C4ZNX8;A0A0G2JLR3;A8MT18;A0A0G2JNI1;A0A0G2JMD1;E7EST5;A0A0G2JPG6;A0A0G2JN69;Q99706	74;74;74;167;182;182;182;183;184;254;262;262;262;279;279;279;279;289;289;297;300;300;300;304;304;304;304;312;312;314;314;314;314;314;314;334;335;336;336;353;353;353;314	C3VNC6	Killer cell immunoglobulin-like receptor 2DL4	KIR2DL4	TYAQLDHCIFTQRKITGPSQRSKRPSTDTSV
NaN	17.863	T	2		1	47.823	994	Q7Z3Z9;A8K139;P32004	994;996;996	Q7Z3Z9	Neural cell adhesion molecule L1	L1CAM	TDLSPHLRYRFQLQATTKEGPGEAIVREGGT
NaN	17.863	T	2		1	47.823	995	Q7Z3Z9;A8K139;P32004	995;997;997	Q7Z3Z9	Neural cell adhesion molecule L1	L1CAM	DLSPHLRYRFQLQATTKEGPGEAIVREGGTM
22.3564	NaN	S	3		1	61.186	145	H0YA65;Q8N0V4	145;154	H0YA65	Leucine-rich repeat LGI family member 2	LGI2	SLANNHIKALPRDVFSDLDSLIELDLRGNKF
22.3564	NaN	S	3		1	61.186	149	H0YA65;Q8N0V4	149;158	H0YA65	Leucine-rich repeat LGI family member 2	LGI2	NHIKALPRDVFSDLDSLIELDLRGNKFECDC
NaN	NaN	S	2		0.499878	71.692	369	B4DUL7;B4DRV0;Q6P5Q4	369;359;399	B4DUL7	Leiomodin-2	LMOD2	TPSSSPYVSPRHSPWSSPKLPKKVQTVRSRP
NaN	NaN	S	2		0.499878	71.692	370	B4DUL7;B4DRV0;Q6P5Q4	370;360;400	B4DUL7	Leiomodin-2	LMOD2	PSSSPYVSPRHSPWSSPKLPKKVQTVRSRPL
19.1941	NaN	S	2		0.71395	44.246	2	B4DUL7;B4DRV0;Q6P5Q4;C9J8F4;B4DRR2	2;2;2;2;2	B4DUL7	Leiomodin-2	LMOD2	______________MSTFGYRRGLSKYESID
19.1941	NaN	S	2		0.907013	44.246	11	B4DUL7;B4DRV0;Q6P5Q4;C9J8F4;B4DRR2	11;11;11;11;11	B4DUL7	Leiomodin-2	LMOD2	_____MSTFGYRRGLSKYESIDEDELLASLS
NaN	NaN	T	3		0.963344	48.51	327	A0A044PY82;Q96FF7	327;185	A0A044PY82	Uncharacterized protein LOC113230	LOC113230	RQRRSVYGTAEFKEPTPSLTASRGDGKLVVI
NaN	NaN	T	3		0.582982	48.51	331	A0A044PY82;Q96FF7	331;189	A0A044PY82	Uncharacterized protein LOC113230	LOC113230	SVYGTAEFKEPTPSLTASRGDGKLVVIWPPR
21.1594	20.6369	S	2		0.998332	58.604	199	B7ZM74;Q8N7X2	199;254	B7ZM74	Uncharacterized protein C9orf173	LOC441476;C9orf173	PGSRLQSPRSPAFSMSRSPAFTSWLSTSRTP
20.1019	NaN	S	2		0.959856	44.98	7	L0R5B8	7	L0R5B8		LPPR2	_________MTVPTPSPTQGLRLPAECLLLL
20.1019	NaN	T	2		0.867259	44.98	5	L0R5B8	5	L0R5B8		LPPR2	___________MTVPTPSPTQGLRLPAECLL
20.1019	NaN	T	2		0.994352	44.98	9	L0R5B8	9	L0R5B8		LPPR2	_______MTVPTPSPTQGLRLPAECLLLLST
22.7101	NaN	S	2		0.984187	65.5	212	Q0P6F0;A0A0G2JLS1;Q8IYG6	212;287;287	Q0P6F0	Leucine-rich repeat-containing protein 56	LRRC56	PIRRLDPELSLPETQSRASRPWPFSLLVRGG
NaN	NaN	S	2		0.999937	55.426	706	Q96JM4	706	Q96JM4	Leucine-rich repeat and IQ domain-containing protein 1	LRRIQ1	NAESSMVSKEVNSLKSEIRNISEKCHENAPE
NaN	NaN	S	2		0.999987	55.426	712	Q96JM4	712	Q96JM4	Leucine-rich repeat and IQ domain-containing protein 1	LRRIQ1	VSKEVNSLKSEIRNISEKCHENAPEPDSMTC
NaN	NaN	S	3		0.994657	45.735	27	B3KX03;Q8TC57	27;271	B3KX03	Meiosis 1 arrest protein	M1AP	TMCLKCDLQERLLCPSLLAGTADGSLRMDDP
NaN	NaN	S	3		0.502671	45.735	36	B3KX03;Q8TC57	36;280	B3KX03	Meiosis 1 arrest protein	M1AP	ERLLCPSLLAGTADGSLRMDDPKGDFITLYQ
NaN	NaN	T	3		0.502671	45.735	32	B3KX03;Q8TC57	32;276	B3KX03	Meiosis 1 arrest protein	M1AP	CDLQERLLCPSLLAGTADGSLRMDDPKGDFI
21.2306	NaN	S	2		0.50111	46.606	5	B4DVV7;Q96GW9	5;5	B4DVV7	Methionine--tRNA ligase, mitochondrial	MARS2	___________MLRTSVLRLLGRTGASRLSL
21.2306	NaN	S	2		0.999914	46.606	16	B4DVV7;Q96GW9	16;16	B4DVV7	Methionine--tRNA ligase, mitochondrial	MARS2	MLRTSVLRLLGRTGASRLSLLEDFGPRYYSS
21.2306	NaN	T	2		0.50111	46.606	4	B4DVV7;Q96GW9	4;4	B4DVV7	Methionine--tRNA ligase, mitochondrial	MARS2	____________MLRTSVLRLLGRTGASRLS
21.2306	NaN	T	2		0.997866	46.606	13	B4DVV7;Q96GW9	13;13	B4DVV7	Methionine--tRNA ligase, mitochondrial	MARS2	___MLRTSVLRLLGRTGASRLSLLEDFGPRY
NaN	22.012	S	3		0.620298	40.458	35	D6RB45	35	D6RB45		MATR3	DLSAAGIGLLAAATQSLSMPASLGRMNQ___
NaN	22.012	S	3		0.955693	40.458	41	D6RB45	41	D6RB45		MATR3	IGLLAAATQSLSMPASLGRMNQ_________
NaN	NaN	S	2		0.998784	40.475	246	D6RGH6	246	D6RGH6	Multicilin	MCIDAS	TRHLASVLDKLMITQSRDCGAAAEPFLLKAK
NaN	NaN	T	2		0.807394	40.475	231	D6RGH6	231	D6RGH6	Multicilin	MCIDAS	SLKERNVQLKELASRTRHLASVLDKLMITQS
NaN	NaN	T	2		0.998784	40.475	244	D6RGH6	244	D6RGH6	Multicilin	MCIDAS	SRTRHLASVLDKLMITQSRDCGAAAEPFLLK
21.075	NaN	S	4		0.610275	44.641	49	H0Y831;Q5VYS4	49;112	H0Y831	Mesenteric estrogen-dependent adipogenesis protein	MEDAG	LTNYCDYKDYRETILSKPMLFFINVQTKKDT
19.8531	NaN	T	2		0.845954	73.499	322	Q8IUF8	322	Q8IUF8	Bifunctional lysine-specific demethylase and histidyl-hydroxylase MINA	MINA	RLSGFLRTLADRLEGTKELLSSDMKKDFIMH
23.8679	NaN	T	4		0.778482	47.942	646	G3V419;Q2M1Z1;A0A024R6H5;Q9UHC1	646;646;646;646	G3V419	DNA mismatch repair protein Mlh3	MLH3	VRPGPTRAQETFGNRTRHSVETPDIKDLAST
23.8679	NaN	T	4		0.94159	47.942	652	G3V419;Q2M1Z1;A0A024R6H5;Q9UHC1	652;652;652;652	G3V419	DNA mismatch repair protein Mlh3	MLH3	RAQETFGNRTRHSVETPDIKDLASTLSKESG
23.8679	NaN	T	4		0.589883	47.942	661	G3V419;Q2M1Z1;A0A024R6H5;Q9UHC1	661;661;661;661	G3V419	DNA mismatch repair protein Mlh3	MLH3	TRHSVETPDIKDLASTLSKESGQLPNKKNCR
NaN	NaN	T	2		0.89323	41.54	852	G3V419;Q2M1Z1;A0A024R6H5;Q9UHC1;Q8N3N3	852;852;852;852;200	G3V419	DNA mismatch repair protein Mlh3	MLH3;DKFZp762L056	DCLEQQMPSLRESPMTLKELSLFNRKPLDLE
21.3144	NaN	S	3		0.499925	69.522	81	P08254	81	P08254	Stromelysin-1	MMP3	EMQKFLGLEVTGKLDSDTLEVMRKPRCGVPD
21.3144	NaN	T	3		0.499925	69.522	83	P08254	83	P08254	Stromelysin-1	MMP3	QKFLGLEVTGKLDSDTLEVMRKPRCGVPDVG
NaN	NaN	T	3		0.499799	77.644	61	F8WF07;C9J3M4;O75425	61;61;61	F8WF07	Motile sperm domain-containing protein 3	MOSPD3	DQRSGPRQLLTLYNPTGTALRFRV_______
NaN	NaN	T	3		0.499799	77.644	63	F8WF07;C9J3M4;O75425	63;63;63	F8WF07	Motile sperm domain-containing protein 3	MOSPD3	RSGPRQLLTLYNPTGTALRFRV_________
19.9841	NaN	S	2		0.999616	77.185	10	A0A024RD44	10	A0A024RD44		MRPL2	______MQAGDTILNSNHIGRMAVAAREGDA
22.138	NaN	S	4		0.70347	42.325	106	K7EP97;J3KNX4;D6W5Y8;A0A0D9SGJ8;Q2TAK8	106;106;106;106;105	K7EP97	PWWP domain-containing protein MUM1	MUM1	SLRVALDVLSEGSIWSQESSAGTGRADRSLR
NaN	18.1714	T	2		1	63.184	922	Q59FN7;A0A087WYA1;Q9UKN7	922;1045;1045	Q59FN7	Unconventional myosin-XV	MYO15A	PTPAPPKDVTPPKDITPPKDVLPEQKTLRPS
NaN	NaN	S	3		0.999965	49.535	406	D3DTH7;F5H6E2;B7Z3E5;O00159;A1L180;B7Z9C0	406;583;583;607;68;572	D3DTH7	Unconventional myosin-Ic	MYO1C	SDKKRPETVATQFKMSLLQLVEILQSKEPAY
20.5065	NaN	S	2		0.992672	40.589	659	B9A012;A0A087WT71;Q13402	659;659;659	B9A012	Unconventional myosin-VIIa	MYO7A	PMLFDRHLCVRQLRYSGMMETIRIRRAGYPI
NaN	NaN	S	2		0.844243	54.005	45	H0YHI9;F8VVR8;Q96LU7	45;580;580	H0YHI9	Myelin regulatory factor-like protein	MYRFL	WNRKLARLKRLSSWKSSASEASTISKSSRAV
NaN	NaN	S	2		0.678664	54.005	46	H0YHI9;F8VVR8;Q96LU7	46;581;581	H0YHI9	Myelin regulatory factor-like protein	MYRFL	NRKLARLKRLSSWKSSASEASTISKSSRAVS
NaN	NaN	T	2		0.70624	54.005	52	H0YHI9;F8VVR8;Q96LU7	52;587;587	H0YHI9	Myelin regulatory factor-like protein	MYRFL	LKRLSSWKSSASEASTISKSSRAVSASSPRR
NaN	17.733	S	3		0.886247	43.198	145	Q68D85	145	Q68D85	Natural cytotoxicity triggering receptor 3 ligand 1	NCR3LG1	KAQGTVQLEVVASPASRLLLDQVGMKENEDK
NaN	NaN	T	2		0.79533	40.154	28	E9PIZ8;K9J7I2;E9PQ68;O95169	28;28;28;28	E9PIZ8	NADH dehydrogenase [ubiquinone] 1 beta subcomplex subunit 8, mitochondrial	NDUFB8	WLQRASRNVMPLGARTASHMTKDMFPGPYPR
19.1921	NaN	S	2		1	49.536	14	F8WF70;B7Z3F9;B4DFB1;H7C579;V9HW91;Q9NQR4	14;14;14;108;14;14	F8WF70	Omega-amidase NIT2	NIT2;HEL-S-8a	__MTSFRLALIQLQISSIKSDNVTRACSFIR
19.1921	NaN	S	2		1	49.536	15	F8WF70;B7Z3F9;B4DFB1;H7C579;V9HW91;Q9NQR4	15;15;15;109;15;15	F8WF70	Omega-amidase NIT2	NIT2;HEL-S-8a	_MTSFRLALIQLQISSIKSDNVTRACSFIRE
NaN	19.7897	T	2		1	91.853	34	K7ES09;B2RCA1;Q96MN2	34;34;34	K7ES09	NACHT, LRR and PYD domains-containing protein 4	NLRP4	KKEEFRKFKEHLKQMTLQLELKQIPWTEVKK
NaN	NaN	S	2		0.99146	41.684	644	A0A087X0N3;Q96MY1	644;400	A0A087X0N3	Nucleolar protein 4-like	NOL4L	PSSTSTSRPVPTAQLSPTEISAVRQLIAGYR
NaN	NaN	S	2		0.999725	41.684	649	A0A087X0N3;Q96MY1	649;405	A0A087X0N3	Nucleolar protein 4-like	NOL4L	TSRPVPTAQLSPTEISAVRQLIAGYRESAAF
NaN	NaN	T	2		0.999569	41.684	646	A0A087X0N3;Q96MY1	646;402	A0A087X0N3	Nucleolar protein 4-like	NOL4L	STSTSRPVPTAQLSPTEISAVRQLIAGYRES
NaN	NaN	S	3		1	41.432	24	Q547U9;Q59EW6;Q12879	24;51;24	Q547U9	Glutamate receptor ionotropic, NMDA 2A	NR2A;GRIN2A	LLVLPALLVWRGPAPSAAAEKGPPALNIAVM
NaN	NaN	S	3		1	41.432	43	Q547U9;Q59EW6;Q12879	43;70;43	Q547U9	Glutamate receptor ionotropic, NMDA 2A	NR2A;GRIN2A	EKGPPALNIAVMLGHSHDVTERELRTLWGPE
NaN	NaN	T	3		1	41.432	47	Q547U9;Q59EW6;Q12879	47;74;47	Q547U9	Glutamate receptor ionotropic, NMDA 2A	NR2A;GRIN2A	PALNIAVMLGHSHDVTERELRTLWGPEQAAG
NaN	NaN	S	2		0.501643	41.615	6	B7Z7I2;E5KQF5;H6V745;F5ATB7;F1D8N4;B6ZGU6;E5KQF6;P04150;F5ATB8	6;403;403;403;403;403;403;403;403	B7Z7I2	Glucocorticoid receptor	NR3C1	__________MRPDVSSPPSSSSTATTGPPP
18.62	NaN	S	2		1	46.39	276	B7Z7I2;E5KQF5;H6V745;F5ATB7;F1D8N4;B6ZGU6;E5KQF6;P04150	276;673;673;673;673;673;674;673	B7Z7I2	Glucocorticoid receptor	NR3C1	VSYEEYLCMKTLLLLSSVPKDGLKSQELFDE
18.62	NaN	S	2		1	46.39	277	B7Z7I2;E5KQF5;H6V745;F5ATB7;F1D8N4;B6ZGU6;E5KQF6;P04150	277;674;674;674;674;674;675;674	B7Z7I2	Glucocorticoid receptor	NR3C1	SYEEYLCMKTLLLLSSVPKDGLKSQELFDEI
NaN	NaN	T	2		0.871248	41.615	14	B7Z7I2;E5KQF5;H6V745;F5ATB7;F1D8N4;B6ZGU6;E5KQF6;P04150;F5ATB8	14;411;411;411;411;411;411;411;411	B7Z7I2	Glucocorticoid receptor	NR3C1	__MRPDVSSPPSSSSTATTGPPPKLCLVCSD
NaN	NaN	T	2		0.873394	41.615	16	B7Z7I2;E5KQF5;H6V745;F5ATB7;F1D8N4;B6ZGU6;E5KQF6;P04150;F5ATB8	16;413;413;413;413;413;413;413;413	B7Z7I2	Glucocorticoid receptor	NR3C1	MRPDVSSPPSSSSTATTGPPPKLCLVCSDEA
NaN	NaN	T	2		0.870005	41.615	17	B7Z7I2;E5KQF5;H6V745;F5ATB7;F1D8N4;B6ZGU6;E5KQF6;P04150;F5ATB8	17;414;414;414;414;414;414;414;414	B7Z7I2	Glucocorticoid receptor	NR3C1	RPDVSSPPSSSSTATTGPPPKLCLVCSDEAS
18.62	NaN	T	2		1	46.39	271	B7Z7I2;E5KQF5;H6V745;F5ATB7;F1D8N4;B6ZGU6;E5KQF6;P04150	271;668;668;668;668;668;669;668	B7Z7I2	Glucocorticoid receptor	NR3C1	LHRLQVSYEEYLCMKTLLLLSSVPKDGLKSQ
18.983	NaN	S	3		0.989881	51.252	177	F2Z2K0;Q53FF5;Q53FE8;Q9UNZ2	177;177;177;177	F2Z2K0	NSFL1 cofactor p47	NSFL1C	EEESAYVAGEKRQHSSQDVHVVLKLWKSGFS
21.763	NaN	S	1		0.999125	54.765	204	Q9H1E3	204	Q9H1E3	Nuclear ubiquitous casein and cyclin-dependent kinase substrate 1	NUCKS1	VGRPTASKASKEKTPSPKEEDEEPESPPEKK
18.3057	NaN	S	4		0.994575	49.223	581	Q96HN5;H0YFY6	581;582	Q96HN5		NUMA1	SITRHKALMTIIPDLSPNNPLSKLPRTQPDG
18.3057	NaN	T	4		0.999933	49.223	575	Q96HN5;H0YFY6	575;576	Q96HN5		NUMA1	EEGTPLSITRHKALMTIIPDLSPNNPLSKLP
NaN	NaN	S	3		0.857897	47.058	817	Q96HN5;H0YFY6;Q9UNL7;Q7Z757;Q59HB8;A0A087WY61;A0A024R5M9;Q4LE64;Q14980	817;818;148;1047;1439;1953;1955;1975;1969	Q96HN5	Nuclear mitotic apparatus protein 1	NUMA1;NUMA1 variant protein	EEMKTGDPQETLRRASMQPIQIAEGTGITTR
NaN	NaN	T	3		0.978762	47.058	806	Q96HN5;H0YFY6;Q9UNL7;Q7Z757;Q59HB8;A0A087WY61;A0A024R5M9;Q4LE64;Q14980	806;807;137;1036;1428;1942;1944;1964;1958	Q96HN5	Nuclear mitotic apparatus protein 1	NUMA1;NUMA1 variant protein	RPSLSLGTITDEEMKTGDPQETLRRASMQPI
NaN	NaN	S	3		0.313827	43.986	773	A0A024QZW7;P49790	773;773	A0A024QZW7	Nuclear pore complex protein Nup153	NUP153	LTLTVVSESAETMTASSSSCTVTTGTLGFGD
NaN	NaN	T	3		0.634511	43.986	769	A0A024QZW7;P49790	769;769	A0A024QZW7	Nuclear pore complex protein Nup153	NUP153	VKRALTLTVVSESAETMTASSSSCTVTTGTL
NaN	NaN	T	3		0.634641	43.986	771	A0A024QZW7;P49790	771;771	A0A024QZW7	Nuclear pore complex protein Nup153	NUP153	RALTLTVVSESAETMTASSSSCTVTTGTLGF
NaN	21.1046	T	2		0.994193	52.725	285	A8K3Z5;Q8NFH5	285;285	A8K3Z5	Nucleoporin NUP53	NUP35	TLGTPTQPGSTPRISTMRPLATAYKASTSDY
NaN	21.1046	T	2		0.999498	52.725	291	A8K3Z5;Q8NFH5	291;291	A8K3Z5	Nucleoporin NUP53	NUP35	QPGSTPRISTMRPLATAYKASTSDYQVISDR
NaN	18.5502	S	2		0.992402	47.823	742	A9NIU4;H3BPX2;A6NGQ3;Q5VST9	742;7707;7707;6750	A9NIU4	Obscurin	OBSCN	TKQLKFLLARSRWQRSLMSYKSILVMRSIPE
NaN	18.5502	S	2		0.939369	47.823	745	A9NIU4;H3BPX2;A6NGQ3;Q5VST9	745;7710;7710;6753	A9NIU4	Obscurin	OBSCN	LKFLLARSRWQRSLMSYKSILVMRSIPELLR
22.4441	NaN	S	2		0.998561	101.65	10	Q14990	10	Q14990	Outer dense fiber protein 1	ODF1	______MAALSCLLDSVRRDIKKVDRELRQL
25.9126	NaN	T	3		0.606897	65.563	120	Q8NG90;Q8NH74;P58181	120;231;231	Q8NG90	Olfactory receptor 10A6;Olfactory receptor 10A3	OR10A6;OR10A3	LSYIRVLFAILKMPSTTGRQKAFSTCASHLT
28.526	26.7554	T	2		0.99506	65.305	158	Q8NH41	158	Q8NH41	Olfactory receptor 4K15	OR4K15	AYDRYVAICKPLHYMTVMSRRVCVVLVLISW
22.2167	NaN	S	2		1	44.598	119	B4DFA5	119	B4DFA5		ORAOV1	EDLDKIRGKFKQTGLSPSAVMVRPPSYVELP
22.2167	NaN	S	2		1	44.598	121	B4DFA5	121	B4DFA5		ORAOV1	LDKIRGKFKQTGLSPSAVMVRPPSYVELPVT
22.2167	NaN	T	2		1	44.598	116	B4DFA5	116	B4DFA5		ORAOV1	KLHEDLDKIRGKFKQTGLSPSAVMVRPPSYV
19.7803	NaN	T	1		1	64.776	35	X5DRH4	35	X5DRH4		OXTR	RRGPRATAPPDPRGATRPWRAWRWRCCVSSC
NaN	22.3368	T	4		1	52.298	68	Q4W5H3;Q05BW9;Q6IAX6;O43252	68;435;435;435	Q4W5H3	Bifunctional 3'-phosphoadenosine 5'-phosphosulfate synthase 1;Sulfate adenylyltransferase;Adenylyl-sulfate kinase	PAPSS1	LRNPVHNGHALLMQDTHKQLLERGYRRPVLL
21.8373	NaN	S	2		0.938784	72.531	406	B4E0E1;A0A024R3T8;P09874	406;427;427	B4E0E1	Poly [ADP-ribose] polymerase 1	PARP1	IEKLGGKLTGTANKASLCISTKKEVEKMNKK
21.8373	NaN	T	2		0.964714	72.531	411	B4E0E1;A0A024R3T8;P09874	411;432;432	B4E0E1	Poly [ADP-ribose] polymerase 1	PARP1	GKLTGTANKASLCISTKKEVEKMNKKMEEVK
19.9855	NaN	S	2		1	57.567	104	V9GYV7;Q5VSR5;Q01813	104;104;142	V9GYV7	ATP-dependent 6-phosphofructokinase, platelet type	PFKP	GDGSLTGANLFRKEWSGLLEELARN______
NaN	26.2272	S	3		1	79.88	107	Q5SWA0;F5GWN5;B7ZM86;A2RUF7;Q4LE65;O00750	107;329;329;329;340;329	Q5SWA0	Phosphatidylinositol 4-phosphate 3-kinase C2 domain-containing subunit beta	PIK3C2B;PIK3C2B variant protein	SRPHTVANGHELFEVSEERDEEVAAFCHMLD
NaN	25.1515	T	3		0.999665	51.546	24	E2I6G1	24	E2I6G1		PIK3CA	EYFMKQMNDARHGGWTTKMDWIFHTIKQHAL
NaN	25.1515	T	3		0.999665	51.546	25	E2I6G1	25	E2I6G1		PIK3CA	YFMKQMNDARHGGWTTKMDWIFHTIKQHALN
NaN	17.7653	S	2		0.953813	60.973	258	Q6ZQZ4;Q86WI1	258;258	Q6ZQZ4	Fibrocystin-L	PKHD1L1	NDYGRSFPQKMAYFVSSLNKIAMFQTYAEVT
19.7035	NaN	T	1		0.999277	40.268	544	B4DZM6	544	B4DZM6		PKMYT1	SAFVWSLTCSSHHGRTFEARTKVDPLFKICG
NaN	NaN	S	2		0.824399	45.696	161	B2R968;A0A024R7Z0;Q6DJT9	161;161;161	B2R968	Zinc finger protein PLAG1	PLAG1	TSGDLTCKVCLQTFESTGVLLEHLKSHAGKS
NaN	NaN	S	2		0.886157	45.696	171	B2R968;A0A024R7Z0;Q6DJT9	171;171;171	B2R968	Zinc finger protein PLAG1	PLAG1	LQTFESTGVLLEHLKSHAGKSSGGVKEKKHQ
NaN	NaN	S	2		0.99285	54.343	65	B7ZM61;Q9P212	65;65	B7ZM61	Phosphoinositide phospholipase C;1-phosphatidylinositol 4,5-bisphosphate phosphodiesterase epsilon-1	PLCE1	TSHTISQLNKLKEEPSGSNLPKILSIAREKI
NaN	NaN	S	2		0.996325	54.343	67	B7ZM61;Q9P212	67;67	B7ZM61	Phosphoinositide phospholipase C;1-phosphatidylinositol 4,5-bisphosphate phosphodiesterase epsilon-1	PLCE1	HTISQLNKLKEEPSGSNLPKILSIAREKIVS
21.1322	NaN	S	3		0.613752	49.559	4642	Q15149;D3DWL0;Q96IE3	4642;2063;987	Q15149	Plectin	PLEC;PLEC1	RTGSRTGSRAGSRRGSFDATGSGFSMTFSSS
NaN	NaN	S	2		0.453201	90.108	21	Q8WXV6	21	Q8WXV6		PLEC1	LRVPQAEGLGRKRTSSEDNLYLAVLRASEGK
NaN	21.236	S	4		0.740916	43.233	30	H0YN84;Q96B13;Q96L51;Q96L52;Q7L7W2;H0YJ75;Q13362	30;360;350;350;350;389;360	H0YN84	Serine/threonine-protein phosphatase 2A 56 kDa regulatory subunit gamma isoform	PPP2R5C	RALYYWNNEYIMSLISDNAAKILPIMFPSLY
22.8559	NaN	S	2		0.994158	96.371	1026	H0YA13;Q9HAZ2	1026;1218	H0YA13	PR domain zinc finger protein 16	PRDM16	EEAFEVKDVLNSTLDSEALKHTLCRQAKNQA
NaN	NaN	S	2		1	43.198	18	A0A087WUT1;Q7Z4R6;B8ZZW7	18;18;18	A0A087WUT1		PTMA	TFGPAGVAAVGRRVESPADRRATRARACKLC
NaN	NaN	T	2		1	43.198	3	A0A087WUT1;Q7Z4R6;B8ZZW7	3;3;3	A0A087WUT1		PTMA	_____________MQTFGPAGVAAVGRRVES
20.7268	NaN	T	3		0.863246	48.376	25	B4DNE5;E7EMB8;Q99952	25;179;374	B4DNE5	Tyrosine-protein phosphatase non-receptor type 18	PTPN18	KRGAPAGAGSGTQTGTGTGTGARSAEEAPLY
23.4935	NaN	S	4		1	50.843	4	A0A024R9A7	4	A0A024R9A7	Protein-tyrosine-phosphatase	PTPN7	____________MGASFWPIRQAREQQRRAL
19.2412	NaN	S	2		0.837619	47.189	9	J3QLM3	9	J3QLM3		RAB11FIP4	_______MRTPPALGSQVSGGPGAGARRAPA
19.2412	NaN	T	2		0.999556	47.189	3	J3QLM3	3	J3QLM3		RAB11FIP4	_____________MRTPPALGSQVSGGPGAG
20.0922	NaN	S	4		0.849703	40.764	57	Q9H5V0;Q6XYB6	57;57	Q9H5V0		RBM3	LSLWMVVRSVWIMQASLLGEPEEVALGPMGV
NaN	NaN	S	2		1	51.695	39	Q5VZU3;A0A087X1L9;Q9Y2P8	39;39;197	Q5VZU3	RNA 3'-terminal phosphate cyclase-like protein	RCL1	LTDPGKIKRIRGMAYSVRVSPQMANRIVDSA
NaN	NaN	S	2		1	51.695	43	Q5VZU3;A0A087X1L9;Q9Y2P8	43;43;201	Q5VZU3	RNA 3'-terminal phosphate cyclase-like protein	RCL1	GKIKRIRGMAYSVRVSPQMANRIVDSARSIL
19.6818	NaN	S	2		1	51.771	387	A0A0A0MRA9;A0A087WTW9;B7Z2A0;Q59FJ8;B7Z7N5	387;424;459;464;390	A0A0A0MRA9		RGS6	SNAYQDLLLAKKKPESEQGRRTSLEKFTRSV
19.6818	NaN	S	2		1	51.771	394	A0A0A0MRA9;A0A087WTW9;B7Z2A0;Q59FJ8;B7Z7N5	394;431;466;471;397	A0A0A0MRA9		RGS6	LLAKKKPESEQGRRTSLEKFTRSVGKSLAGK
19.6818	NaN	T	2		1	51.771	393	A0A0A0MRA9;A0A087WTW9;B7Z2A0;Q59FJ8;B7Z7N5	393;430;465;470;396	A0A0A0MRA9		RGS6	LLLAKKKPESEQGRRTSLEKFTRSVGKSLAG
NaN	NaN	S	3		0.999761	50.294	1143	Q6F5E8;R4GMZ7;Q86XL4	1143;8;169	Q6F5E8	Leucine-rich repeat-containing protein 16C	RLTPR	RKTTFGDLLRPPTRPSRGEELGGAEGDTSSP
NaN	NaN	S	3		0.748261	50.294	1157	Q6F5E8;R4GMZ7;Q86XL4	1157;22;183	Q6F5E8	Leucine-rich repeat-containing protein 16C	RLTPR	PSRGEELGGAEGDTSSPDPAGRSRPRYTRDS
21.6965	NaN	S	2		0.785297	63.184	830	Q6F5E8	830	Q6F5E8	Leucine-rich repeat-containing protein 16C	RLTPR	TLDTARSLCPQMLQGSSWREQLEGVLAGSRG
20.9324	NaN	T	4		0.800621	44.105	79	H0YFN9;B3KUR9;B3KSN5;B2RDI7;A0A024RBP0;B4DWN2;B3KWY9;Q8N5U6	79;281;281;281;281;289;306;281	H0YFN9	RING finger protein 10	RNF10	CYSSVHKKDLKSVVATESHQYVVGDTITMQL
19.9308	NaN	T	3		1	44.601	525	Q16518	525	Q16518	Retinoid isomerohydrolase	RPE65	LSEVARAEVEINIPVTFHGLFKKS_______
20.8105	NaN	T	4		0.990653	47.204	728	M0R014;A0A0A0MRH2;P21817	728;2909;2910	M0R014	Ryanodine receptor 1	RYR1	EAKGGGTHPLLVPYDTLTAKEKARDREKAQE
20.8105	NaN	T	4		0.999108	47.204	730	M0R014;A0A0A0MRH2;P21817	730;2911;2912	M0R014	Ryanodine receptor 1	RYR1	KGGGTHPLLVPYDTLTAKEKARDREKAQELL
NaN	20.1794	S	2		0.999904	64.711	550	A0A024R2H1;Q01826	550;550	A0A024R2H1	DNA-binding protein SATB;DNA-binding protein SATB1	SATB1	KEDPSPENRTLWENLSMIRRFLSLPQPERDA
NaN	NaN	S	2		0.999921	45.915	420	Q86VE3	420	Q86VE3	Spermidine/spermine N(1)-acetyltransferase-like protein 1	SATL1	GKLTVGFAMYYFTYDSWTGKVLYLEDFYVTQ
NaN	NaN	T	2		0.999866	45.915	417	Q86VE3	417	Q86VE3	Spermidine/spermine N(1)-acetyltransferase-like protein 1	SATL1	KPSGKLTVGFAMYYFTYDSWTGKVLYLEDFY
NaN	NaN	T	2		0.999918	45.915	422	Q86VE3	422	Q86VE3	Spermidine/spermine N(1)-acetyltransferase-like protein 1	SATL1	LTVGFAMYYFTYDSWTGKVLYLEDFYVTQAY
NaN	NaN	S	2		0.87137	40.616	55	B4DWE6;B3KMZ7;Q96GD3	55;65;55	B4DWE6	Polycomb protein SCMH1	SCMH1	VPAPVHCFKQSYTPPSNEFKISMKLEAQDPR
NaN	NaN	S	2		0.950134	40.616	61	B4DWE6;B3KMZ7;Q96GD3	61;71;61	B4DWE6	Polycomb protein SCMH1	SCMH1	CFKQSYTPPSNEFKISMKLEAQDPRNTTSTC
NaN	17.002	S	4		0.534906	47.189	11	A3EY21;Q86V90;K4DIA1;A0A0A0MT39;E9PHB6;S5NU80;E9PG18;H9KVD2;Q14524	11;11;11;11;11;11;11;11;11	A3EY21	Sodium channel protein;Sodium channel protein type 5 subunit alpha	SCN5A	_____MANFLLPRGTSSFRRFTRESLAAIEK
NaN	NaN	S	3		0.6739	40.384	1302	D3DPB7;Q15858	1302;1951	D3DPB7	Sodium channel protein;Sodium channel protein type 9 subunit alpha	SCN9A	NVNENSSPEKTDATSSTTSPPSYDSVTKPDK
NaN	NaN	T	3		0.905099	40.384	1297	D3DPB7;Q15858	1297;1946	D3DPB7	Sodium channel protein;Sodium channel protein type 9 subunit alpha	SCN9A	DMAFDNVNENSSPEKTDATSSTTSPPSYDSV
NaN	NaN	T	3		0.767082	40.384	1300	D3DPB7;Q15858	1300;1949	D3DPB7	Sodium channel protein;Sodium channel protein type 9 subunit alpha	SCN9A	FDNVNENSSPEKTDATSSTTSPPSYDSVTKP
NaN	NaN	T	3		0.480992	40.384	1303	D3DPB7;Q15858	1303;1952	D3DPB7	Sodium channel protein;Sodium channel protein type 9 subunit alpha	SCN9A	VNENSSPEKTDATSSTTSPPSYDSVTKPDKE
NaN	NaN	T	3		0.480992	40.384	1304	D3DPB7;Q15858	1304;1953	D3DPB7	Sodium channel protein;Sodium channel protein type 9 subunit alpha	SCN9A	NENSSPEKTDATSSTTSPPSYDSVTKPDKEK
20.5283	NaN	S	3		0.876011	53.569	134	Q86WD7	134	Q86WD7	Serpin A9	SERPINA9	HSLTVPSKDLTLKMGSALFVKKELQLQANFL
21.8437	NaN	T	2		0.883686	76.326	77	C9JW92	77	C9JW92		SGOL2	AQALSREKENSRRITTEKMLLQKEVE_____
21.9845	NaN	S	2		0.992064	49.216	1936	H9KV90;Q9Y566	1936;1928	H9KV90	SH3 and multiple ankyrin repeat domains protein 1	SHANK1	PERTSSLQRQRLSDDSQSSLLSKPVSSLFQN
21.9845	NaN	S	2		0.969795	49.216	1938	H9KV90;Q9Y566	1938;1930	H9KV90	SH3 and multiple ankyrin repeat domains protein 1	SHANK1	RTSSLQRQRLSDDSQSSLLSKPVSSLFQNWP
21.9845	NaN	S	2		0.725637	49.216	1939	H9KV90;Q9Y566	1939;1931	H9KV90	SH3 and multiple ankyrin repeat domains protein 1	SHANK1	TSSLQRQRLSDDSQSSLLSKPVSSLFQNWPK
NaN	NaN	S	3		0.936527	43.696	283	E9PM75;B7Z5J1	283;283	E9PM75		SIRT3	IRVEPFASLTEAVRSSVPRLLINRDLVGPLA
NaN	19.2806	S	3		0.907345	49.559	338	Q96EP9	338	Q96EP9	Sodium/bile acid cotransporter 4	SLC10A4	HLPPNCKRTVCLETGSQNVQLCTAILKLAFP
NaN	19.2806	T	3		0.905047	49.559	336	Q96EP9	336	Q96EP9	Sodium/bile acid cotransporter 4	SLC10A4	LFHLPPNCKRTVCLETGSQNVQLCTAILKLA
17.7088	NaN	S	3		0.993532	54.235	10	Q8NG04	10	Q8NG04	Solute carrier family 26 member 10	SLC26A10	______MRLDLASLMSAPKSLGSAFKSWRLD
17.7088	NaN	S	3		0.583211	54.235	14	Q8NG04	14	Q8NG04	Solute carrier family 26 member 10	SLC26A10	__MRLDLASLMSAPKSLGSAFKSWRLDKAPS
19.3707	NaN	S	2		0.499999	77.318	437	A0A024R0X7;Q969I6	437;437	A0A024R0X7	Sodium-coupled neutral amino acid transporter 4	SLC38A4	AVTLTVPIVLFPIRTSVITLLFPKRPFSWIR
19.3707	NaN	T	2		0.499999	77.318	436	A0A024R0X7;Q969I6	436;436	A0A024R0X7	Sodium-coupled neutral amino acid transporter 4	SLC38A4	VAVTLTVPIVLFPIRTSVITLLFPKRPFSWI
18.4295	NaN	S	3		1	69.672	848	Q96SB8	848	Q96SB8	Structural maintenance of chromosomes protein 6	SMC6	KRELDMKEKELEEKMSQARQICPERIEVEKS
NaN	NaN	S	3		1	50.077	135	Q7L5W4;Q9UNV9;B4E0P5;A2RRQ7;B4E150;A4FU77;O75643	135;236;304;236;359;1528;1777	Q7L5W4	U5 small nuclear ribonucleoprotein 200 kDa helicase	SNRNP200	RRMTQNPNYYNLQGISHRHLSDHLSELVEQT
NaN	NaN	T	3		1	50.077	123	Q7L5W4;Q9UNV9;B4E0P5;A2RRQ7;B4E150;A4FU77;O75643	123;224;292;224;347;1516;1765	Q7L5W4	U5 small nuclear ribonucleoprotein 200 kDa helicase	SNRNP200	DAVDYLTWTFLYRRMTQNPNYYNLQGISHRH
20.2279	NaN	S	2		0.769035	65.157	150	B4DW07;J3KSG2;B4DQ24;B4DIW7;B4E2A4;A0A024QYY9;Q5M775	150;315;407;586;729;810;810	B4DW07	Cytospin-B	SPECC1	VDAAGRWPGVCVSRTSPTPPESATTVKSLIK
20.5485	NaN	T	3		0.862516	64.827	101	Q9NSY2	101	Q9NSY2	StAR-related lipid transfer protein 5	STARD5	FEIIQSITDTLCVSRTSTPSAAMKLISPRDF
20.5485	NaN	T	3		0.665722	64.827	103	Q9NSY2	103	Q9NSY2	StAR-related lipid transfer protein 5	STARD5	IIQSITDTLCVSRTSTPSAAMKLISPRDFVD
20.304	NaN	S	3		0.863435	43.198	8	E9PLV7;E9PND6;B7ZBM4;B7ZBM5;H0YEW0;Q96NX8;F8W9Z6;B4E3U3;C9K0W8;H3BU86;Q59G13;O14662	8;8;8;8;55;44;8;8;44;61;62;61	E9PLV7	Syntaxin-16	STX16;STX16-NPEPL1	________MALVSGISLDPEAAIGVTKRPPP
NaN	NaN	S	2		0.504326	45.614	131	B2R5U4;Q9UMX1	131;131	B2R5U4	Suppressor of fused homolog	SUFU	FGFELTFRLKRETGESAPPTWPAELMQGLAR
NaN	NaN	S	2		0.596101	47.606	159	O75410;E5RFM9;R4GMT7;B4E302	159;131;123;175	O75410	Transforming acidic coiled-coil-containing protein 1	TACC1	SKISIVRPFSIETKDSTDISAVLGTKAAHGC
NaN	NaN	S	2		0.990403	47.606	163	O75410;E5RFM9;R4GMT7;B4E302	163;135;127;179	O75410	Transforming acidic coiled-coil-containing protein 1	TACC1	IVRPFSIETKDSTDISAVLGTKAAHGCVTAV
NaN	NaN	T	2		0.999645	47.606	168	O75410;E5RFM9;R4GMT7;B4E302	168;140;132;184	O75410	Transforming acidic coiled-coil-containing protein 1	TACC1	SIETKDSTDISAVLGTKAAHGCVTAVSGKAL
NaN	NaN	T	3		0.819745	45.608	9	L8ECK2	9	L8ECK2		TAF1D	_______MKILTVVDTNFWMMMDPFLLLRSQ
19.0651	NaN	T	3		0.981304	62.924	1624	W5ZR30;Q9UGU0	1624;1624	W5ZR30	Transcription factor 20	TCF20	EPEIKLKYATQPLDKTDAKNKSFYPYIHVVN
19.4722	NaN	S	2		1	47.603	99	H0YGS2;H0YG62;J3KP52;D3DUQ6;H0YEJ9;A0A0A0MRF3;H0YE88;Q96G15;Q53GI4;Q71U35;A0A024QZE2;A0A024QZD8;P28347;Q15561;Q99594;Q15562	99;11;26;26;91;99;91;121;99;91;101;101;91;99;91;101	H0YGS2	Transcriptional enhancer factor TEF-1;Transcriptional enhancer factor TEF-3;Transcriptional enhancer factor TEF-5;Transcriptional enhancer factor TEF-4	TEAD4;TEAD1;TEAD3;TEAD2	YIKLRTGKTRTRKQVSSHIQVLARRKAREIQ
19.4722	NaN	S	2		1	47.603	100	H0YGS2;H0YG62;J3KP52;D3DUQ6;H0YEJ9;A0A0A0MRF3;H0YE88;Q96G15;Q53GI4;Q71U35;A0A024QZE2;A0A024QZD8;P28347;Q15561;Q99594;Q15562	100;12;27;27;92;100;92;122;100;92;102;102;92;100;92;102	H0YGS2	Transcriptional enhancer factor TEF-1;Transcriptional enhancer factor TEF-3;Transcriptional enhancer factor TEF-5;Transcriptional enhancer factor TEF-4	TEAD4;TEAD1;TEAD3;TEAD2	IKLRTGKTRTRKQVSSHIQVLARRKAREIQA
20.3464	NaN	S	3		0.710618	57.034	457	A0A024R9P4	457	A0A024R9P4		TGM5	KSSPEKILVNKIITLSYPSITINVGRRAAVV
NaN	18.3208	S	3		0.973898	65.295	293	Q53TF9;B3KRP1;A8K8Z3;Q9UKI8	293;293;293;293	Q53TF9	Serine/threonine-protein kinase tousled-like 1	TLK1	LIEKSTQEKLSSREKSMQDRLRLGHFTTVRH
NaN	16.7036	S	2		1	62.823	4	Q9BWF8	4	Q9BWF8		TMEM116	____________EAPSAHGDAIAIRLLSFLS
NaN	NaN	S	2		0.484382	43.958	290	Q68CL5	290	Q68CL5	Tubulin polyglutamylase complex subunit 2	TPGS2	GPSGPSGPSTSSTSKSSSGSGNPTRK_____
NaN	NaN	S	2		0.484382	43.958	291	Q68CL5	291	Q68CL5	Tubulin polyglutamylase complex subunit 2	TPGS2	PSGPSGPSTSSTSKSSSGSGNPTRK______
25.9888	NaN	S	3		1	72.705	127	Q7Z392	127	Q7Z392	Trafficking protein particle complex subunit 11	TRAPPC11	EKQSECATRVEIVRQSLQGRNTKVAVVLIQK
25.9888	NaN	T	3		1	72.705	133	Q7Z392	133	Q7Z392	Trafficking protein particle complex subunit 11	TRAPPC11	ATRVEIVRQSLQGRNTKVAVVLIQKKTPLPP
NaN	NaN	T	2		0.988518	52.391	198	H0YL66;A8K887;A0A0G2JPI4;Q86WT6	198;435;435;435	H0YL66	E3 ubiquitin-protein ligase TRIM69	TRIM69	NQTDLKALDLPSFSLTLTNNLDKVGIYLDYE
NaN	NaN	T	2		0.998393	52.391	200	H0YL66;A8K887;A0A0G2JPI4;Q86WT6	200;437;437;437	H0YL66	E3 ubiquitin-protein ligase TRIM69	TRIM69	TDLKALDLPSFSLTLTNNLDKVGIYLDYEGG
NaN	NaN	S	2		0.99998	50.675	840	B4DIX5;Q8TD43	840;1194	B4DIX5	Transient receptor potential cation channel subfamily M member 4	TRPM4	VQQCSRVLGWVAEALSRSALLPPGGPPPPDL
NaN	NaN	S	3		0.392017	45.094	424	Q59IT9	424	Q59IT9		TSC1	ISLPQATVTPPRKVRSSSSAIPLPRHSDSLA
NaN	NaN	S	3		0.392278	45.094	425	Q59IT9	425	Q59IT9		TSC1	SLPQATVTPPRKVRSSSSAIPLPRHSDSLAS
NaN	NaN	S	3		0.392499	45.094	426	Q59IT9	426	Q59IT9		TSC1	LPQATVTPPRKVRSSSSAIPLPRHSDSLASL
NaN	NaN	S	3		0.790886	45.094	427	Q59IT9	427	Q59IT9		TSC1	PQATVTPPRKVRSSSSAIPLPRHSDSLASLT
NaN	NaN	S	3		0.796783	45.094	437	Q59IT9	437	Q59IT9		TSC1	VRSSSSAIPLPRHSDSLASLTLRSLIMPDRI
NaN	NaN	T	3		0.559848	45.094	442	Q59IT9	442	Q59IT9		TSC1	SAIPLPRHSDSLASLTLRSLIMPDRILT___
NaN	22.0591	S	3		1	59.728	1236	A8KAK1;Q9NYU2	1236;1260	A8KAK1	UDP-glucose:glycoprotein glucosyltransferase 1	UGGT1	TEEVKQDKDDIINIFSVASGHLYERFLRIMM
NaN	22.0591	S	3		1	59.728	1239	A8KAK1;Q9NYU2	1239;1263	A8KAK1	UDP-glucose:glycoprotein glucosyltransferase 1	UGGT1	VKQDKDDIINIFSVASGHLYERFLRIMMLSV
23.6483	NaN	S	3		0.888567	42.705	42	W6JIA6	42	W6JIA6		UGT1A1	AGKILLIPVNGSHWLSMLGAIQQLQQRGHEI
19.4875	NaN	T	2		0.727607	71.379	222	B4DLE6;B4DZL0;Q9H3U1	222;230;230	B4DLE6	Protein unc-45 homolog A	UNC45A	ALRTLVGICSEHQSRTVATLSILGTRRVVSI
19.4875	NaN	T	2		0.999035	71.379	225	B4DLE6;B4DZL0;Q9H3U1	225;233;233	B4DLE6	Protein unc-45 homolog A	UNC45A	TLVGICSEHQSRTVATLSILGTRRVVSILGV
NaN	NaN	S	2		0.98069	54.023	8	P47985;P0C7P4	8;17	P47985	Cytochrome b-c1 complex subunit Rieske, mitochondrial;Cytochrome b-c1 complex subunit 11;Putative cytochrome b-c1 complex subunit Rieske-like protein 1	UQCRFS1;UQCRFS1P1	________MLSVASRSGPFAPVLSATSRGVA
NaN	NaN	S	2		0.973731	54.023	16	P47985;P0C7P4	16;25	P47985	Cytochrome b-c1 complex subunit Rieske, mitochondrial;Cytochrome b-c1 complex subunit 11;Putative cytochrome b-c1 complex subunit Rieske-like protein 1	UQCRFS1;UQCRFS1P1	MLSVASRSGPFAPVLSATSRGVAGALRPLVQ
NaN	NaN	S	2		0.672396	43.81	1282	O60287	1282	O60287	Nucleolar pre-ribosomal-associated protein 1	URB1	DFLPLIHVYLQCRTRSHFTRPAGVSSAVIPV
NaN	NaN	T	2		0.88465	43.81	1285	O60287	1285	O60287	Nucleolar pre-ribosomal-associated protein 1	URB1	PLIHVYLQCRTRSHFTRPAGVSSAVIPVLRK
NaN	19.6083	S	2		0.999988	53.491	678	Q495F8;Q9BXU7	678;678	Q495F8	Ubiquitin carboxyl-terminal hydrolase;Ubiquitin carboxyl-terminal hydrolase 26	USP26	DTSLCQFHKAGGKPASSPGTPLSKVDFQTVP
NaN	19.6083	S	2		0.999977	53.491	679	Q495F8;Q9BXU7	679;679	Q495F8	Ubiquitin carboxyl-terminal hydrolase;Ubiquitin carboxyl-terminal hydrolase 26	USP26	TSLCQFHKAGGKPASSPGTPLSKVDFQTVPE
NaN	19.6083	T	2		0.92111	53.491	682	Q495F8;Q9BXU7	682;682	Q495F8	Ubiquitin carboxyl-terminal hydrolase;Ubiquitin carboxyl-terminal hydrolase 26	USP26	CQFHKAGGKPASSPGTPLSKVDFQTVPENPK
NaN	NaN	S	3		1	54.288	876	A1L447;Q9HBJ7	876;876	A1L447	Ubiquitin carboxyl-terminal hydrolase;Ubiquitin carboxyl-terminal hydrolase 29	USP29	VSEISETKMQEARLHSGYIFFYMHNGIFEEL
NaN	NaN	S	2		0.486614	57.425	11	A2MYD4;Q5NV90;P01717	11;11;11	A2MYD4	Ig lambda chain V-IV region Hil	V2-7;V2-17	_____SYELTQPPSVSVSPGQTARITCSGDA
NaN	NaN	S	2		0.486614	57.425	13	A2MYD4;Q5NV90;P01717	13;13;13	A2MYD4	Ig lambda chain V-IV region Hil	V2-7;V2-17	___SYELTQPPSVSVSPGQTARITCSGDALP
NaN	18.1109	T	2		0.992318	47.082	61	Q6FH24;B4DWR3;D3DWY7;P61758	61;93;134;98	Q6FH24	Prefoldin subunit 3	VBP1	QTLEILKYMQKKKESTNSMETRFLLADNLYC
20.4679	NaN	S	4		0.99975	47.75	134	A8K3C1;B4DLT1;O75436	134;228;245	A8K3C1	Vacuolar protein sorting-associated protein 26A	VPS26A	IAKYEIMDGAPVKGESIPIRLFLAGYDPTPT
27.6427	NaN	T	2		1	84.244	99	F8WD48;F8WBX4;Q502W6	99;99;99	F8WD48	von Willebrand factor A domain-containing protein 3B	VWA3B	FPQLYRAEDGRVYNLTAKSELIYQFVEHLTQ
18.0769	NaN	S	3		0.835934	43.594	398	H3BLT2;D3DX93;Q6ZS81	398;2311;2311	H3BLT2	WD repeat- and FYVE domain-containing protein 4	WDFY4;hCG_1745555	RMRKRIKRLSPLEALSSGRHKESQDKNDHIS
19.0243	NaN	S	3		0.672319	43.799	141	Q6PKC6;B3KRR8;Q6AZD6;Q9H9M3;E9PBK6;B4DLP3;Q8NDH0;E9PDU5;B4E256;A0A087X295;Q9NNW5	141;192;336;361;421;421;711;922;922;1003;973	Q6PKC6	WD repeat-containing protein 6	WDR6;DKFZp434F1720	EPPVDPGLPYRLGTPSLTLQAHSCGINSLHT
19.0243	NaN	T	3		0.672129	43.799	143	Q6PKC6;B3KRR8;Q6AZD6;Q9H9M3;E9PBK6;B4DLP3;Q8NDH0;E9PDU5;B4E256;A0A087X295;Q9NNW5	143;194;338;363;423;423;713;924;924;1005;975	Q6PKC6	WD repeat-containing protein 6	WDR6;DKFZp434F1720	PVDPGLPYRLGTPSLTLQAHSCGINSLHTLP
19.0243	NaN	T	3		0.863526	43.799	156	Q6PKC6;B3KRR8;Q6AZD6;Q9H9M3;E9PBK6;B4DLP3;Q8NDH0;E9PDU5;B4E256;A0A087X295;Q9NNW5	156;207;351;376;436;436;726;937;937;1018;988	Q6PKC6	WD repeat-containing protein 6	WDR6;DKFZp434F1720	SLTLQAHSCGINSLHTLPTREGHHLVASGSE
21.7051	NaN	S	2		0.758845	51.927	163	K7EMB8;Q9Y4E6	163;163	K7EMB8	WD repeat-containing protein 7	WDR7	VLYSLVSKISPDWISSMSIIRS_________
NaN	NaN	T	3		0.950405	41.227	172	Q14191	172	Q14191	Werner syndrome ATP-dependent helicase	WRN	NFVELTDVANKKLKCTETWSLNSLVKHLLGK
NaN	NaN	T	3		0.674831	41.227	174	Q14191	174	Q14191	Werner syndrome ATP-dependent helicase	WRN	VELTDVANKKLKCTETWSLNSLVKHLLGKQL
24.4166	NaN	S	3		0.988057	61.524	113	D6RDG5;D6RF85;A8K9F2;Q9Y2D9;Q9UFB7	113;196;376;376;567	D6RDG5	Zinc finger protein 652;Zinc finger and BTB domain-containing protein 47	ZBTB47;ZNF652	TCGKSFKRSMSLKVHSLQHSGEKPFRCENCN
NaN	NaN	S	2		0.999571	45.79	308	H0Y6F5;A8K8Q0;Q9H4I2	308;599;599	H0Y6F5	Zinc fingers and homeoboxes protein 3	ZHX3	EVTCIPTTATLATHPSAKRQSWHQTPDFTPT
NaN	NaN	T	2		0.830687	45.79	300	H0Y6F5;A8K8Q0;Q9H4I2	300;591;591	H0Y6F5	Zinc fingers and homeoboxes protein 3	ZHX3	FSPSSKVPEVTCIPTTATLATHPSAKRQSWH
NaN	NaN	T	2		0.961981	45.79	302	H0Y6F5;A8K8Q0;Q9H4I2	302;593;593	H0Y6F5	Zinc fingers and homeoboxes protein 3	ZHX3	PSSKVPEVTCIPTTATLATHPSAKRQSWHQT
NaN	NaN	T	2		0.997724	45.79	305	H0Y6F5;A8K8Q0;Q9H4I2	305;596;596	H0Y6F5	Zinc fingers and homeoboxes protein 3	ZHX3	KVPEVTCIPTTATLATHPSAKRQSWHQTPDF
NaN	NaN	T	3		0.710877	48.848	565	H0YH25;Q9UJ78	565;575	H0YH25	Zinc finger MYM-type protein 5	ZMYM5	SETYYTRILPNGEKTTRSWLLYSTSKDSVFC
20.3822	NaN	S	2		0.825691	44.616	230	B7Z3Z1;Q5UGI2;A0A0A0MRY2;Q5BJG6;B7Z3W2;B0QZE2;B7Z2J6;E7ENI9;J3QKD2;Q15326	230;315;315;341;341;355;380;404;418;435	B7Z3Z1	Zinc finger MYND domain-containing protein 11	ZMYND11	SSQEIPTMPQPIEKVSVSTQTKKLSASSPRM
NaN	NaN	S	2		0.45491	44.616	241	B7Z3Z1;Q5UGI2;A0A0A0MRY2;Q5BJG6;B7Z3W2;B0QZE2;B7Z2J6;E7ENI9;J3QKD2;Q15326	241;326;326;352;352;366;391;415;429;446	B7Z3Z1	Zinc finger MYND domain-containing protein 11	ZMYND11	IEKVSVSTQTKKLSASSPRMLHRSTQTTNDG
NaN	NaN	S	2		0.464146	44.616	242	B7Z3Z1;Q5UGI2;A0A0A0MRY2;Q5BJG6;B7Z3W2;B0QZE2;B7Z2J6;E7ENI9;J3QKD2;Q15326	242;327;327;353;353;367;392;416;430;447	B7Z3Z1	Zinc finger MYND domain-containing protein 11	ZMYND11	EKVSVSTQTKKLSASSPRMLHRSTQTTNDGV
20.3822	NaN	T	2		0.801506	44.616	235	B7Z3Z1;Q5UGI2;A0A0A0MRY2;Q5BJG6;B7Z3W2;B0QZE2;B7Z2J6;E7ENI9;J3QKD2;Q15326	235;320;320;346;346;360;385;409;423;440	B7Z3Z1	Zinc finger MYND domain-containing protein 11	ZMYND11	PTMPQPIEKVSVSTQTKKLSASSPRMLHRST
22.3771	NaN	T	3		1	61.161	70	Q9HCA8;K7ENI7;A8K8Y5;A0A024R0Q3;Q9NZL3	70;70;70;70;70	Q9HCA8	Zinc finger protein 224	ZNF224	DTFHFLREEKIWMMKTAIQREGNS_______
20.109	NaN	S	4		0.716395	42.663	249	A0A024RB56;Q96PM9	249;330	A0A024RB56	Zinc finger protein 385A	ZNF385;ZNF385A	FSKELPKSLAGGLLPSPLAVAAVMAAAAGSP
20.109	NaN	S	4		0.887115	42.663	266	A0A024RB56;Q96PM9	266;347	A0A024RB56	Zinc finger protein 385A	ZNF385;ZNF385A	LAVAAVMAAAAGSPLSLRPAPAAPLLQGPPI
NaN	NaN	S	2		0.706693	40.767	80	Q6S9Z5	80	Q6S9Z5	Zinc finger protein 474	ZNF474	TVILSKLSSRRIISESQLSPPVIPARRPGFR
19.8631	NaN	S	2		0.999996	66.568	148	F2Z3L4	148	F2Z3L4		ZNF585B	AEFGKSFTWKSQFKASQNSYRRKTI______
19.8631	NaN	S	2		0.999997	66.568	151	F2Z3L4	151	F2Z3L4		ZNF585B	GKSFTWKSQFKASQNSYRRKTI_________
21.9999	NaN	T	2		0.869595	60.518	400	A2RRB2;B3KPE6;A0A0C4DGB8;D3DSZ2;Q9ULD9	400;400;400;400;400	A2RRB2	Zinc finger protein 608	ZNF608	TEEGVLVVNVTWRNKTYVGTLLDCTKHDWAP
21.9999	NaN	T	2		0.999978	60.518	409	A2RRB2;B3KPE6;A0A0C4DGB8;D3DSZ2;Q9ULD9	409;409;409;409;409	A2RRB2	Zinc finger protein 608	ZNF608	VTWRNKTYVGTLLDCTKHDWAPPRTQIQEHG
27.5751	NaN	T	3		1	61.435	493	A0A087WTY0;B4DXR9	493;494	A0A087WTY0	Zinc finger protein 732	ZNF732	CGKAFLCSRALNKHKTIHTGEKPYECEECGK
27.5751	NaN	T	3		1	61.435	496	A0A087WTY0;B4DXR9	496;497	A0A087WTY0	Zinc finger protein 732	ZNF732	AFLCSRALNKHKTIHTGEKPYECEECGKAFG
19.9175	NaN	S	3		0.999929	49.463	928	Q96IR2	928	Q96IR2	Zinc finger protein 845	ZNF845	KPYKCNECGKTFRHNSVLVIHKTIHTGEKPY
19.9175	NaN	T	3		0.999936	49.463	923	Q96IR2	923	Q96IR2	Zinc finger protein 845	ZNF845	IHTGEKPYKCNECGKTFRHNSVLVIHKTIHT
19.9175	NaN	T	3		0.999353	49.463	935	Q96IR2	935	Q96IR2	Zinc finger protein 845	ZNF845	CGKTFRHNSVLVIHKTIHTGEKPYKCNECGK
NaN	NaN	S	3		0.964477	61.167	710	A8K0H7	710	A8K0H7			KKSKISTYDKMWAFMSSGRQSVLVKSNEEGI
20.2293	NaN	S	3		0.499991	53.3	365	A8K8B0	365	A8K8B0			NQHVKSALASVIMGLSTILGRENTIEHLLPL
NaN	NaN	S	2		0.498942	60.118	78	A8MUU9	78	A8MUU9	Putative uncharacterized protein ENSP00000383309		RTPSRASLTRTLSRASLTRLKSRASHTRTPS
20.4978	NaN	S	2		1	60.064	9	B3KMS9	9	B3KMS9			_______MGRIRLQWSRIWEVIGDHFNKVGC
20.5629	NaN	S	4		0.889742	48.848	7	B4DTT7;B4DYU6	7;7	B4DTT7			_________MSHSACSVNKSVLEAIRGRLGS
NaN	NaN	S	2		0.978593	50.897	71	B4DUE5	71	B4DUE5	Protein-tyrosine-phosphatase		APPSRCWPGCYCRCCSSSSCSFSPPTSSGSG
NaN	NaN	S	2		0.908868	50.897	72	B4DUE5	72	B4DUE5	Protein-tyrosine-phosphatase		PPSRCWPGCYCRCCSSSSCSFSPPTSSGSGP
NaN	NaN	S	2		0.573466	50.897	73	B4DUE5	73	B4DUE5	Protein-tyrosine-phosphatase		PSRCWPGCYCRCCSSSSCSFSPPTSSGSGPK
NaN	NaN	S	2		0.906608	50.897	78	B4DUE5	78	B4DUE5	Protein-tyrosine-phosphatase		PGCYCRCCSSSSCSFSPPTSSGSGPKKYFPI
NaN	NaN	S	2		0.422188	50.897	82	B4DUE5	82	B4DUE5	Protein-tyrosine-phosphatase		CRCCSSSSCSFSPPTSSGSGPKKYFPIPVEH
NaN	17.0985	S	2		0.998072	47.574	5	B4E1Q8	5	B4E1Q8			___________MEPPSSDISKSADILRLCKY
NaN	17.0985	S	2		0.957188	47.574	6	B4E1Q8	6	B4E1Q8			__________MEPPSSDISKSADILRLCKYR
NaN	19.6179	S	3		0.996111	47.68	142	B7Z6E9	142	B7Z6E9			GGPSPRKKPISQRNRSIHSCMTPRPPSASQT
NaN	19.6179	S	3		0.996111	47.68	145	B7Z6E9	145	B7Z6E9			SPRKKPISQRNRSIHSCMTPRPPSASQTLFR
NaN	NaN	S	3		0.998636	50.957	20	B7Z761	20	B7Z761			GSASRATVDQLTDLPSKEQLSCVVFALWPPA
NaN	NaN	S	3		0.994559	47.904	270	Q2KJF1;CON__Q2KJF1	270;270	Q2KJF1			VPRASTSPDRVFFRLSALAAGDGSGYTCRYR
NaN	NaN	S	2		1	42.172	151	F5H5T6	151	F5H5T6			HSEVELNRPPGALPHSIMMGKLPLGVVS___
NaN	NaN	S	2		1	42.172	163	F5H5T6	163	F5H5T6			LPHSIMMGKLPLGVVS_______________
NaN	NaN	S	3		0.494917	45.011	178	O00439	178	O00439			ILVPLKGPPILAPILSLTPILSRWSCYFPRS
23.2679	NaN	S	2		0.5	56.434	5	O14861	5	O14861			___________RQHQSIHTGEKPYQCKECGK
26.9461	NaN	S	4		0.953506	53.033	268	Q53G05	268	Q53G05			RMGSFLTLQAHTLHLSRDLATSPRTSNRGHK
NaN	NaN	S	3		0.416727	41.734	84	Q6ZNN8	84	Q6ZNN8			PKKLLMMTGIDDCYTSARGCTATLGNFTKAT
NaN	NaN	S	3		0.780171	46.131	80	Q6ZRY0	80	Q6ZRY0			GSRERPVPFFSSLATSSHFRLLTVPKQPPKT
24.519	NaN	S	2		1	59.245	94	Q9H657	94	Q9H657			TSQAALGKSFSVITRSPLPSQVLASRVRMCG
24.519	NaN	S	2		1	59.245	98	Q9H657	98	Q9H657			ALGKSFSVITRSPLPSQVLASRVRMCGPQAP
24.519	NaN	S	2		1	59.245	103	Q9H657	103	Q9H657			FSVITRSPLPSQVLASRVRMCGPQAPAHLPQ
21.284	NaN	S	2		0.999997	71.614	11	Q9H9V0	11	Q9H9V0			_____MVTLEEFLEESNRSSPTHDTPSCRDD
23.9888	NaN	S	2		0.996573	77.533	8	Q9UHU0	8	Q9UHU0			________MISFLHNSENPTFKHMITLNKYF
22.7444	NaN	S	3	+	0.999895	45.873	110			REV__B4DGW2
22.7444	NaN	S	3	+	0.999586	45.873	114			REV__B4DGW2
NaN	NaN	T	2		0.988375	41.644	5	A2IPI2	5	A2IPI2			___________MAELTLTQSPGTLSLSPGER
NaN	NaN	T	2		0.827612	41.644	7	A2IPI2	7	A2IPI2			_________MAELTLTQSPGTLSLSPGERAT
20.2293	NaN	T	3		0.499991	53.3	366	A8K8B0	366	A8K8B0			QHVKSALASVIMGLSTILGRENTIEHLLPLF
NaN	22.3786	T	2		0.998877	60.118	73	A8MUU9	73	A8MUU9	Putative uncharacterized protein ENSP00000383309		RASLKRTPSRASLTRTLSRASLTRLKSRASH
NaN	NaN	T	2		0.498873	60.118	80	A8MUU9	80	A8MUU9	Putative uncharacterized protein ENSP00000383309		PSRASLTRTLSRASLTRLKSRASHTRTPSRA
NaN	20.0613	T	3		0.867704	52.172	212	B4DEL7	212	B4DEL7			INYDASAARVALGITTVHTMTTISTHLRETL
21.9211	NaN	T	2		0.999529	87.806	180	B4DIL7	180	B4DIL7			EELEARFADLSHNRPTGGRSVLWMRPIALEM
NaN	NaN	T	2		0.422188	50.897	81	B4DUE5	81	B4DUE5	Protein-tyrosine-phosphatase		YCRCCSSSSCSFSPPTSSGSGPKKYFPIPVE
16.0109	NaN	T	3		0.957565	42.243	6	B4E0P0	6	B4E0P0			__________MHHWITLLQRSKGDTRVEGQE
21.6608	NaN	T	2		0.908545	59.975	83	B7Z235	83	B7Z235			LWPATRRPAHTGRRVTPARACSHTSGTGAGR
NaN	NaN	T	3		0.99356	50.957	16	B7Z761	16	B7Z761			MNPLGSASRATVDQLTDLPSKEQLSCVVFAL
NaN	19.2287	T	2		0.938544	59.426	14	O00373;Q8TE29;Q15401	14;14;14	O00373			__MGKKQNRKTGNSKTQSTSPPPKERSSSPA
23.2679	NaN	T	2		0.5	56.434	8	O14861	8	O14861			________RQHQSIHTGEKPYQCKECGKGFN
26.9461	NaN	T	4		0.881693	53.033	259	Q53G05	259	Q53G05			VPVGRLSCPRMGSFLTLQAHTLHLSRDLATS
NaN	NaN	T	2		0.985263	65.805	187	Q9BXA1	187	Q9BXA1			ILYSGSQKALNAPPGTSLIFFSDKAKKKMYS
22.7444	NaN	T	3	+	0.999627	45.873	113			REV__B4DGW2

## Sheet: Repl IV.
Intensity PKN3_AS_rep4	Intensity PKN3_KD_rep4	Amino acid	Charge	Reverse	Localization prob	Score	Position	Proteins	Positions within proteins	Protein	Protein names	Gene names	Sequence window
28.6558	NaN	S	3		0.827261	103.67	141	A2A2Q9;Q9Y312	141;141	A2A2Q9	Protein AAR2 homolog	AAR2	PYATLKKWISLTNFISEATVEKLQPENRQIC
NaN	NaN	T	2		0.999964	67.704	234	H7BY08	234	H7BY08		ADAM11	PRLRRKRSAGATLQCTVKPSMWS________
NaN	NaN	S	2		0.888869	59.426	228	H7C3I4;H7C0Q9;Q08AL8;Q9P0K1	228;294;834;870	H7C3I4	Disintegrin and metalloproteinase domain-containing protein 22	ADAM22	GPYFRTLSPAKSPSSSTGSIASSRKYPYPMP
NaN	NaN	S	2		0.450777	59.426	231	H7C3I4;H7C0Q9;Q08AL8;Q9P0K1	231;297;837;873	H7C3I4	Disintegrin and metalloproteinase domain-containing protein 22	ADAM22	FRTLSPAKSPSSSTGSIASSRKYPYPMPPLP
NaN	NaN	S	2		0.576409	59.426	234	H7C3I4;H7C0Q9;Q08AL8;Q9P0K1	234;300;840;876	H7C3I4	Disintegrin and metalloproteinase domain-containing protein 22	ADAM22	LSPAKSPSSSTGSIASSRKYPYPMPPLPDED
NaN	NaN	S	2		0.576356	59.426	235	H7C3I4;H7C0Q9;Q08AL8;Q9P0K1	235;301;841;877	H7C3I4	Disintegrin and metalloproteinase domain-containing protein 22	ADAM22	SPAKSPSSSTGSIASSRKYPYPMPPLPDEDK
NaN	NaN	T	2		0.460687	59.426	229	H7C3I4;H7C0Q9;Q08AL8;Q9P0K1	229;295;835;871	H7C3I4	Disintegrin and metalloproteinase domain-containing protein 22	ADAM22	PYFRTLSPAKSPSSSTGSIASSRKYPYPMPP
NaN	NaN	S	3		0.509115	44.415	14	M0QY12;Q6ZN14	14;14	M0QY12		ADAMTS10	__MGPTSVLRAGLTPSCLPPPSGATNGSVSP
NaN	NaN	S	3		0.457869	44.415	20	M0QY12;Q6ZN14	20;20	M0QY12		ADAMTS10	SVLRAGLTPSCLPPPSGATNGSVSPLGRAQR
NaN	NaN	T	3		0.509115	44.415	12	M0QY12;Q6ZN14	12;12	M0QY12		ADAMTS10	____MGPTSVLRAGLTPSCLPPPSGATNGSV
NaN	NaN	T	3		0.457869	44.415	23	M0QY12;Q6ZN14	23;23	M0QY12		ADAMTS10	RAGLTPSCLPPPSGATNGSVSPLGRAQRVWT
NaN	NaN	T	2		0.819017	49.3	6	P50052	6	P50052	Type-2 angiotensin II receptor	AGTR2	__________MKGNSTLATTSKNITSGLHFG
NaN	NaN	T	2		0.840728	49.3	9	P50052	9	P50052	Type-2 angiotensin II receptor	AGTR2	_______MKGNSTLATTSKNITSGLHFGLVN
NaN	NaN	S	2		0.999076	64.297	12	Q64FX9	12	Q64FX9		AKNA	____PWVWNKEFTGRSPETGSAGRWWSPRQG
NaN	NaN	T	2		0.998874	64.297	15	Q64FX9	15	Q64FX9		AKNA	_PWVWNKEFTGRSPETGSAGRWWSPRQGTGR
20.3304	NaN	S	4		0.997593	49.049	27	Q86TB3	27	Q86TB3	Alpha-protein kinase 2	ALPK2	LCFLSTLLSQKVPEKSDAVLRCIISGQPKPE
19.3892	NaN	T	2		0.999835	75.387	140	D6RFK6;B1AQT1;H0Y9E9;A0A087WZ26;Q8NAK2;A0A087WUY3;Q59G01;A8KA62;Q6ZT73;A0A087WTF3;Q12955	140;140;40;159;149;149;548;149;250;33;1015	D6RFK6	Ankyrin-3	ANK3	SRHHGMRIIIPPRKCTAPTRITCRLVKRHKL
19.3892	NaN	T	2		0.999792	75.387	143	D6RFK6;B1AQT1;H0Y9E9;A0A087WZ26;Q8NAK2;A0A087WUY3;Q59G01;A8KA62;Q6ZT73;A0A087WTF3;Q12955	143;143;43;162;152;152;551;152;253;36;1018	D6RFK6	Ankyrin-3	ANK3	HGMRIIIPPRKCTAPTRITCRLVKRHKLANP
NaN	NaN	T	2		0.999244	47.429	1093	R4GNA2;Q5W026;Q9BXX3	1093;1212;1149	R4GNA2	Ankyrin repeat domain-containing protein 30A	ANKRD30A	EDIKILKEKNAELQMTLKLKEESLTKRASQY
NaN	NaN	T	2		0.831009	47.429	1102	R4GNA2;Q5W026;Q9BXX3	1102;1221;1158	R4GNA2	Ankyrin repeat domain-containing protein 30A	ANKRD30A	NAELQMTLKLKEESLTKRASQYSGQLKVLIA
21.3707	NaN	T	4		0.994853	40.937	583	Q9ULJ7	583	Q9ULJ7	Ankyrin repeat domain-containing protein 50	ANKRD50	GADLEIEDAHGHTPLTLAARQGHTKVVNCLI
21.3707	NaN	T	4		0.99551	40.937	591	Q9ULJ7	591	Q9ULJ7	Ankyrin repeat domain-containing protein 50	ANKRD50	AHGHTPLTLAARQGHTKVVNCLIGCGANINH
20.577	NaN	T	2		0.857816	74.415	77	H7C3S1;H7C1C2;H7C1K5;B4DSL6;A8K5D9;A0A024RA49;Q9NQW6	77;116;266;789;874;912;912	H7C3S1	Actin-binding protein anillin	ANLN	KKTSKSKAITPKRLLTSITTKSNIHSSVMAS
20.577	NaN	T	2		0.773735	74.415	80	H7C3S1;H7C1C2;H7C1K5;B4DSL6;A8K5D9;A0A024RA49;Q9NQW6	80;119;269;792;877;915;915	H7C3S1	Actin-binding protein anillin	ANLN	SKSKAITPKRLLTSITTKSNIHSSVMASPGG
20.577	NaN	T	2		0.99404	74.415	81	H7C3S1;H7C1C2;H7C1K5;B4DSL6;A8K5D9;A0A024RA49;Q9NQW6	81;120;270;793;878;916;916	H7C3S1	Actin-binding protein anillin	ANLN	KSKAITPKRLLTSITTKSNIHSSVMASPGGL
NaN	NaN	S	2		0.989672	49.06	129	D6RFG5;D6RA82;P12429	129;90;129	D6RFG5	Annexin;Annexin A3	ANXA3	IEILTTRTSRQMKDISQAYYTVYKKSLGDDI
21.1538	16.2264	T	4		0.888607	49.076	378	B4DVF1;Q06278	378;378	B4DVF1	Aldehyde oxidase	AOX1	HPDSDLNPILAVGNCTLNLLSKEGKRQIPLN
19.1487	16.0644	T	2		0.910879	52.716	81	G3V3Z2;G3V532;O75843	81;81;81	G3V3Z2	AP-1 complex subunit gamma-like 2	AP1G2	FGQMECLKLIASSRFTDKRVGYLGAMLLLDE
21.9264	NaN	S	2		1	69.716	39	A0A0D9SFA9;A0A0G2JMD7;Q02410	39;91;491	A0A0D9SFA9	Amyloid beta A4 precursor protein-binding family A member 1	APBA1	TPSKNVRMMQAQEAVSRIKAPEGESQPMTEV
NaN	NaN	S	2		0.386927	58.274	1760	Q4LE70;P25054	1760;1758	Q4LE70	Adenomatous polyposis coli protein	APC variant protein;APC	VKKIMDQVQQASASSSAPNKNQLDGKKKKPT
NaN	NaN	T	2		0.912334	52.453	114	B4DGW8;Q8IUX4	114;114	B4DGW8	DNA dC->dU-editing enzyme APOBEC-3F	APOBEC3F	CVAKLAEFLAEHPNVTLTISAARLYYYWERD
NaN	NaN	T	2		0.925978	52.453	116	B4DGW8;Q8IUX4	116;116	B4DGW8	DNA dC->dU-editing enzyme APOBEC-3F	APOBEC3F	AKLAEFLAEHPNVTLTISAARLYYYWERDYR
20.5245	NaN	S	2		0.997148	54.486	85	Q86TH5;Q9Y6D5	85;85	Q86TH5	Brefeldin A-inhibited guanine nucleotide-exchange protein 2	ARFGEF2	LPFELACQSKSPRVVSTSLDCLQKLIAYGHI
20.5245	NaN	S	2		0.999933	54.486	87	Q86TH5;Q9Y6D5	87;87	Q86TH5	Brefeldin A-inhibited guanine nucleotide-exchange protein 2	ARFGEF2	FELACQSKSPRVVSTSLDCLQKLIAYGHITG
20.5245	NaN	T	2		0.997148	54.486	86	Q86TH5;Q9Y6D5	86;86	Q86TH5	Brefeldin A-inhibited guanine nucleotide-exchange protein 2	ARFGEF2	PFELACQSKSPRVVSTSLDCLQKLIAYGHIT
20.9313	NaN	S	2		0.996167	111.46	156	A9UK01;Q8N392	156;156	A9UK01	Rho GTPase-activating protein 18	ARHGAP18	TRTQAAAVQKRVETVSQTLRKKNKQYQIPDV
20.9313	NaN	T	2		0.999905	111.46	158	A9UK01;Q8N392	158;158	A9UK01	Rho GTPase-activating protein 18	ARHGAP18	TQAAAVQKRVETVSQTLRKKNKQYQIPDVRD
NaN	NaN	S	4		0.497781	43.956	177	H0UIC2;A0A075B754;Q96QE3	177;177;177	H0UIC2	ATPase family AAA domain-containing protein 5	ATAD5	KKQVEVLAENIQDTKSQPNTMTSLQNSKKVN
21.0958	NaN	T	4		0.936557	43.956	175	H0UIC2;A0A075B754;Q96QE3	175;175;175	H0UIC2	ATPase family AAA domain-containing protein 5	ATAD5	RYKKQVEVLAENIQDTKSQPNTMTSLQNSKK
21.0958	NaN	T	4		0.505831	43.956	181	H0UIC2;A0A075B754;Q96QE3	181;181;181	H0UIC2	ATPase family AAA domain-containing protein 5	ATAD5	EVLAENIQDTKSQPNTMTSLQNSKKVNPKQG
22.5698	NaN	T	4		0.972695	44.1	56	A6N865	56	A6N865		ATP7B	GTAEASSENPLGVAVTKYCKE__________
NaN	NaN	S	3		0.951565	62.469	39	Q6ZS89;O43861	39;718	Q6ZS89	Phospholipid-transporting ATPase;Probable phospholipid-transporting ATPase IIB	ATP9B	FESRYTQSKLSMHDRSLKVAAVVESLEREME
NaN	NaN	S	3		0.405337	48.773	436	S4R418;F5H0W4;B7Z6F3;A0A0A0MT10;B2RAR0;A0A087X188;Q9UBW5	436;432;432;444;458;490;458	S4R418	Bridging integrator 2	BIN2	GSPTSPRASLGTGTASPRTSLEVSPNPEPPE
NaN	NaN	T	3		0.405337	48.773	434	S4R418;F5H0W4;B7Z6F3;A0A0A0MT10;B2RAR0;A0A087X188;Q9UBW5	434;430;430;442;456;488;456	S4R418	Bridging integrator 2	BIN2	GGGSPTSPRASLGTGTASPRTSLEVSPNPEP
20.9063	NaN	S	4		0.819622	46.099	13	C9J8U9;Q96IK1	13;118	C9J8U9	Biorientation of chromosomes in cell division protein 1	BOD1	___MNKNQLRNGLRQSVVQSGMLEAGVDRII
20.9063	NaN	S	4		0.995511	46.099	29	C9J8U9;Q96IK1	29;134	C9J8U9	Biorientation of chromosomes in cell division protein 1	BOD1	VVQSGMLEAGVDRIISQVVDPKLNHIFRP__
21.8924	NaN	S	2		0.988734	75.109	94	Q6ZV39;B3KWA2;F8VQ19;A0A024R6P8;Q92994	94;61;255;331;535	Q6ZV39	Transcription factor IIIB 90 kDa subunit	BRF1	TAREAIEKMLEQKKISSKINYSVLRGLSSAG
NaN	NaN	S	4		0.337584	41.939	23	H0YD22;H0YDL3;B4DXL1;A0A0A0MRH1;Q8N6T0	23;23;31;91;197	H0YD22	Uncharacterized protein C11orf80	C11orf80	GISAKLTWTSEEGSYSQDMTGVTPFQMIFEV
NaN	NaN	T	4		0.337584	41.939	27	H0YD22;H0YDL3;B4DXL1;A0A0A0MRH1;Q8N6T0	27;27;35;95;201	H0YD22	Uncharacterized protein C11orf80	C11orf80	KLTWTSEEGSYSQDMTGVTPFQMIFEVDEKP
NaN	NaN	S	2		0.5	59.067	474	Q68DL7	474	Q68DL7	Uncharacterized protein C18orf63	C18orf63	KQHDVTQSKLFSLKTSMIQHDKLNLGPAIKN
NaN	NaN	T	2		0.5	59.067	473	Q68DL7	473	Q68DL7	Uncharacterized protein C18orf63	C18orf63	RKQHDVTQSKLFSLKTSMIQHDKLNLGPAIK
26.3424	21.9546	T	2		0.99915	95.358	43	A0A024R932;Q8N0S6	43;43	A0A024R932	Centromere protein L	C1orf155;CENPL	QKRLESVRKQSSFILTPPRRKIPQCSQLQED
NaN	NaN	S	2		0.58869	59.418	73	A6NC05	73	A6NC05	Glutaredoxin-like protein C5orf63	C5orf63	QPYKDQKLPGTRRRRSPSSPSHPHMASQSGK
22.6483	NaN	T	3		0.998613	60.401	151	Q9HB74;Q96GI1;B4DE30;E7ENZ3;B4DYC8;B7ZAR1;B4DDU6;B4DZT5;B4DXI1;E9PCA1;B4DX08;Q9BU08;V9HW37;P48643	151;367;446;466;466;483;483;487;494;500;500;519;521;521	Q9HB74	T-complex protein 1 subunit epsilon	CCT5;HEL-S-69	VIETLIGKKQQISLATQMVRMILKIDDIRKP
20.9626	NaN	S	3		1	62.104	313	A0A087X209;A0A024RA66;A0A024RA85;Q14004	313;927;927;927	A0A087X209	Cyclin-dependent kinase 13	CDK13;CDC2L5	PIFQANQELAQLELISRICGSPCPAVWPDVI
20.0706	NaN	T	2		0.999989	100.25	398	Q2WEN9	398	Q2WEN9	Carcinoembryonic antigen-related cell adhesion molecule 16	CEACAM16	FPNCSLLVQKLNLTDTGRYTLKTVTVQGKTE
20.0706	NaN	T	2		0.999998	100.25	402	Q2WEN9	402	Q2WEN9	Carcinoembryonic antigen-related cell adhesion molecule 16	CEACAM16	SLLVQKLNLTDTGRYTLKTVTVQGKTETLEV
22.8546	18.2018	T	3		0.999998	71.143	241	P49716	241	P49716	CCAAT/enhancer-binding protein delta	CEBPD	LSAENEKLHQRVEQLTRDLAGLRQFFKQLPS
NaN	NaN	S	3		0.455757	56.817	1255	Q461N2;B7ZML1;Q3L8U1	1255;2141;2141	Q461N2	Chromodomain-helicase-DNA-binding protein 9	CHD9	RGSESSSDSDSDSERSSCSSRSSSSSSSSSC
NaN	NaN	S	3		0.455758	56.817	1256	Q461N2;B7ZML1;Q3L8U1	1256;2142;2142	Q461N2	Chromodomain-helicase-DNA-binding protein 9	CHD9	GSESSSDSDSDSERSSCSSRSSSSSSSSSCS
NaN	NaN	S	3		0.769787	56.817	1264	Q461N2;B7ZML1;Q3L8U1	1264;2150;2150	Q461N2	Chromodomain-helicase-DNA-binding protein 9	CHD9	DSDSERSSCSSRSSSSSSSSSCSHSRSGSSS
NaN	NaN	S	3		0.444735	56.817	1265	Q461N2;B7ZML1;Q3L8U1	1265;2151;2151	Q461N2	Chromodomain-helicase-DNA-binding protein 9	CHD9	SDSERSSCSSRSSSSSSSSSCSHSRSGSSSS
NaN	NaN	S	3		0.444979	56.817	1266	Q461N2;B7ZML1;Q3L8U1	1266;2152;2152	Q461N2	Chromodomain-helicase-DNA-binding protein 9	CHD9	DSERSSCSSRSSSSSSSSSCSHSRSGSSSSS
NaN	NaN	S	3		0.446258	56.817	1267	Q461N2;B7ZML1;Q3L8U1	1267;2153;2153	Q461N2	Chromodomain-helicase-DNA-binding protein 9	CHD9	SERSSCSSRSSSSSSSSSCSHSRSGSSSSSS
NaN	NaN	S	3		0.446257	56.817	1268	Q461N2;B7ZML1;Q3L8U1	1268;2154;2154	Q461N2	Chromodomain-helicase-DNA-binding protein 9	CHD9	ERSSCSSRSSSSSSSSSCSHSRSGSSSSSSS
NaN	NaN	S	3		0.456238	56.817	1269	Q461N2;B7ZML1;Q3L8U1	1269;2155;2155	Q461N2	Chromodomain-helicase-DNA-binding protein 9	CHD9	RSSCSSRSSSSSSSSSCSHSRSGSSSSSSSS
NaN	NaN	S	3		0.638193	56.817	1271	Q461N2;B7ZML1;Q3L8U1	1271;2157;2157	Q461N2	Chromodomain-helicase-DNA-binding protein 9	CHD9	SCSSRSSSSSSSSSCSHSRSGSSSSSSSSCS
NaN	NaN	S	2		1	59.261	252	A0A024R969;P36222	252;252	A0A024R969	Chitinase-3-like protein 1	CHI3L1	TDYAVGYMLRLGAPASKLVMGIPTFGRSFTL
NaN	NaN	T	2		1	59.261	260	A0A024R969;P36222	260;260	A0A024R969	Chitinase-3-like protein 1	CHI3L1	LRLGAPASKLVMGIPTFGRSFTLASSETGVG
22.0455	NaN	T	3		0.99992	54.953	37	H0YID9;A0A0C4DGJ7;B7Z3N2;H0YHA3;A0A024R6B7;B4DL54;Q8WUH1	37;56;56;63;83;56;83	H0YID9	Protein Churchill	CHURC1;CHURC1-FNTB	ITNKSLKEEDGEEIVTYDHLCKNCHHVIARH
22.0242	NaN	S	3		0.999382	58.361	120	F8WBE0;Q8IYA6	120;120	F8WBE0	Cytoskeleton-associated protein 2-like	CKAP2L	SECVSSNPYSKPSSKSFQQCEAGSSTTGELS
22.0242	NaN	T	3		0.586925	58.361	130	F8WBE0;Q8IYA6	130;130	F8WBE0	Cytoskeleton-associated protein 2-like	CKAP2L	KPSSKSFQQCEAGSSTTGELSRKPVGSLNIE
18.8496	NaN	S	3		0.504741	63.037	151	K7EM61;F5H0Q6;B3KSZ8;A0A0A0MQS2	151;170;170;170	K7EM61		CLASRP	KLAEKKASIGYTYEDSTVAEVEKAAEKPEEE
18.8496	NaN	T	3		0.990449	63.037	147	K7EM61;F5H0Q6;B3KSZ8;A0A0A0MQS2	147;166;166;166	K7EM61		CLASRP	DEKKKLAEKKASIGYTYEDSTVAEVEKAAEK
18.8496	NaN	T	3		0.504741	63.037	152	K7EM61;F5H0Q6;B3KSZ8;A0A0A0MQS2	152;171;171;171	K7EM61		CLASRP	LAEKKASIGYTYEDSTVAEVEKAAEKPEEEE
20.7242	NaN	S	2		0.499999	70.816	78	Q8IY22	78	Q8IY22	C-Maf-inducing protein	CMIP	CVIRHPRTFLSKILTSKFLRRWEPHHLTLAD
20.7242	NaN	T	2		0.976008	70.816	70	Q8IY22	70	Q8IY22	C-Maf-inducing protein	CMIP	LQEGDIQVCVIRHPRTFLSKILTSKFLRRWE
20.7242	NaN	T	2		0.499999	70.816	77	Q8IY22	77	Q8IY22	C-Maf-inducing protein	CMIP	VCVIRHPRTFLSKILTSKFLRRWEPHHLTLA
NaN	NaN	S	3		0.892364	43.099	806	B4DGV0;A0A024R2C7;Q9UQ52	806;878;878	B4DGV0	Contactin-6	CNTN6	TKNITGLKANTIYFASVRAYNTAGTGPSSPP
NaN	NaN	S	3		0.431852	43.099	818	B4DGV0;A0A024R2C7;Q9UQ52	818;890;890	B4DGV0	Contactin-6	CNTN6	YFASVRAYNTAGTGPSSPPVNVTTKKSPPSQ
NaN	NaN	S	3		0.553316	43.099	819	B4DGV0;A0A024R2C7;Q9UQ52	819;891;891	B4DGV0	Contactin-6	CNTN6	FASVRAYNTAGTGPSSPPVNVTTKKSPPSQP
NaN	NaN	T	3		0.470932	43.099	815	B4DGV0;A0A024R2C7;Q9UQ52	815;887;887	B4DGV0	Contactin-6	CNTN6	NTIYFASVRAYNTAGTGPSSPPVNVTTKKSP
NaN	NaN	S	2		0.900795	47.915	349	E9PP73;P53618	349;349	E9PP73	Coatomer subunit beta	COPB1	LEVRKKTLQLALDLVSSRNVEELVIVLKKEV
NaN	NaN	S	2		0.991378	47.915	350	E9PP73;P53618	350;350	E9PP73	Coatomer subunit beta	COPB1	EVRKKTLQLALDLVSSRNVEELVIVLKKEVI
NaN	NaN	S	3		0.99799	55.084	971	B2RNX8;A7MD53;Q96RY5	971;971;1175	B2RNX8	Protein cramped-like	CRAMP1L	SSLSSLFASFISPEKSRKMLPTPIGTNSGTS
NaN	NaN	S	3		0.712066	55.084	997	B2RNX8;A7MD53;Q96RY5	997;997;1201	B2RNX8	Protein cramped-like	CRAMP1L	NSGTSLLGPSLLDGNSRDSFVSRSLADVAEV
NaN	NaN	T	3		0.98649	55.084	977	B2RNX8;A7MD53;Q96RY5	977;977;1181	B2RNX8	Protein cramped-like	CRAMP1L	FASFISPEKSRKMLPTPIGTNSGTSLLGPSL
NaN	NaN	T	3		0.925557	55.084	981	B2RNX8;A7MD53;Q96RY5	981;981;1185	B2RNX8	Protein cramped-like	CRAMP1L	ISPEKSRKMLPTPIGTNSGTSLLGPSLLDGN
NaN	NaN	S	2		0.930532	60.434	76	E9PN60	76	E9PN60		CTSH	WTAPRTSIITAAKGVSPARLSSISCTTRGSW
NaN	NaN	T	2		0.653391	60.434	87	E9PN60	87	E9PN60		CTSH	AKGVSPARLSSISCTTRGSWVKTPTPTRARM
22.6772	NaN	S	2		0.999705	83.801	8	Q5VW00;Q5VU92	8;8	Q5VW00	DDB1- and CUL4-associated factor 12-like protein 2;DDB1- and CUL4-associated factor 12-like protein 1	DCAF12L2;DCAF12L1	________MAQQQTGSRKRKAPAVEAGAGSS
NaN	NaN	S	2		1	48.794	6	M0R1T4;M0R1T2;M0R264;Q5J8M5;A0A024R7G5;A0A024R7E9;A0A024R7D0;A0A087WZK0;P49366	6;81;137;204;204;204;204;203;204	M0R1T4	Deoxyhypusine synthase	DHPS	__________VKWTPSKMIARLGKEINNPES
NaN	NaN	T	2		1	48.794	4	M0R1T4;M0R1T2;M0R264;Q5J8M5;A0A024R7G5;A0A024R7E9;A0A024R7D0;A0A087WZK0;P49366	4;79;135;202;202;202;202;201;202	M0R1T4	Deoxyhypusine synthase	DHPS	____________VKWTPSKMIARLGKEINNP
NaN	NaN	S	3		0.496486	51.566	461	Q9P265	461	Q9P265	Disco-interacting protein 2 homolog B	DIP2B	IGFLLGSCGIALALTSEVCLKGLPKTQNGEI
NaN	NaN	T	3		0.496486	51.566	460	Q9P265	460	Q9P265	Disco-interacting protein 2 homolog B	DIP2B	QIGFLLGSCGIALALTSEVCLKGLPKTQNGE
NaN	NaN	T	3		0.479347	45.205	329	Q9NWV7;Q659C9;Q9NVU3;B2RCJ6;Q9BZH6	329;567;678;1038;1038	Q9NWV7	WD repeat-containing protein 11	DKFZp434L1715;WDR11	DNQHYYCDSLKACLVTTVTSSGPSQSTIKLV
NaN	NaN	T	3		0.479347	45.205	330	Q9NWV7;Q659C9;Q9NVU3;B2RCJ6;Q9BZH6	330;568;679;1039;1039	Q9NWV7	WD repeat-containing protein 11	DKFZp434L1715;WDR11	NQHYYCDSLKACLVTTVTSSGPSQSTIKLVA
NaN	NaN	T	3		0.703227	45.205	332	Q9NWV7;Q659C9;Q9NVU3;B2RCJ6;Q9BZH6	332;570;681;1041;1041	Q9NWV7	WD repeat-containing protein 11	DKFZp434L1715;WDR11	HYYCDSLKACLVTTVTSSGPSQSTIKLVATN
19.5929	NaN	S	2		1	65.627	138	Q9NPV4;Q05BE5;I3L1L6;B4DIS6;Q9H6R0	138;217;351;500;441	Q9NPV4	Putative ATP-dependent RNA helicase DHX33	DKFZp762F2011;DHX33	FDKMTVPEIQRCNLASVMLQLLAMKVPNVLT
NaN	NaN	S	3		0.974145	55.094	562	B0I1R7;Q8TE73	562;3214	B0I1R7	Dynein heavy chain 5, axonemal	DNAH5	LANRMNTGLEKLKEASESVAALSKELEAKEK
NaN	NaN	S	3		0.985385	55.094	564	B0I1R7;Q8TE73	564;3216	B0I1R7	Dynein heavy chain 5, axonemal	DNAH5	NRMNTGLEKLKEASESVAALSKELEAKEKEL
NaN	20.4032	S	4		0.874522	40.404	64	Q5HY40;A6QRJ0;Q5TZW2;P49184	64;64;64;64	Q5HY40	Deoxyribonuclease;Deoxyribonuclease-1-like 1	DNASE1L1	RCDIMVLQEVVDSSGSAIPLLLRELNRFDGS
23.9793	NaN	S	2		0.999984	64.73	1385	Q8WY19;A0A087WUI7;Q59GH3;O60469	1385;1468;1644;1633	Q8WY19	Down syndrome cell adhesion molecule	DSCAM	RRRREQRLKRLRDAKSLAEMLMSKNTRTSDT
23.9793	NaN	S	2		0.800367	64.73	1392	Q8WY19;A0A087WUI7;Q59GH3;O60469	1392;1475;1651;1640	Q8WY19	Down syndrome cell adhesion molecule	DSCAM	LKRLRDAKSLAEMLMSKNTRTSDTLSKQQQT
21.0712	NaN	S	2		0.982876	87.498	1160	Q8WY19;A0A087WUI7;Q59GH3;O60469	1160;1243;1419;1408	Q8WY19	Down syndrome cell adhesion molecule	DSCAM	SSITLSWLPGDNGGSSIRGYILQYSEDNSEQ
NaN	NaN	T	2		0.228978	87.498	1142	Q8WY19;A0A087WUI7;Q59GH3;O60469	1142;1225;1401;1390	Q8WY19	Down syndrome cell adhesion molecule	DSCAM	QVQVPPDQPRLTVSKTTSSSITLSWLPGDNG
NaN	NaN	T	2		0.228978	87.498	1143	Q8WY19;A0A087WUI7;Q59GH3;O60469	1143;1226;1402;1391	Q8WY19	Down syndrome cell adhesion molecule	DSCAM	VQVPPDQPRLTVSKTTSSSITLSWLPGDNGG
23.3769	19.0533	T	3		0.993403	46.971	2887	F8W9J4;Q03001	2887;2887	F8W9J4	Dystonin	DST	DSFKLINSQFPFPQITNNEELNQKGSLKKAT
NaN	NaN	T	3		0.869125	42.52	1415	F8W9J4;Q03001;H0YAT7;Q6P0N6;E7ETB9;B4DSS9;E7ERU0;E9PHM6;F6QMI7;E9PEB9	1415;1415;87;1089;1455;1455;1415;1415;1455;1593	F8W9J4	Dystonin	DST	FMDLRTRYTALVTLMTQYIKFAGDSLKRLEE
NaN	NaN	T	2		0.999094	43.297	673	P61565;Q902F9	673;674	P61565	Endogenous retrovirus group K member 21 Env polyprotein;Surface protein;Transmembrane protein;Endogenous retrovirus group K member 113 Env polyprotein;Surface protein;Transmembrane protein	ERVK-21;HERVK_113	QQLRRDSDHRERAMMTMVVLSKRKGGNVGKS
20.0813	NaN	S	2		1	48.091	83	B5TZ79	83	B5TZ79		ESR1	RRGGRMLKHKLLLILSHIRHMSNKGMEHLYS
20.0813	NaN	S	2		1	48.091	89	B5TZ79	89	B5TZ79		ESR1	LKHKLLLILSHIRHMSNKGMEHLYSMKCKNV
NaN	NaN	S	2		0.422933	53.124	605	B4E2L8;B2R6V9;P00488	605;711;711	B4E2L8	Coagulation factor XIII A chain	F13A1	CRPWVSGHRKLIASMSSDSLRHVYGELDVQI
NaN	NaN	S	2		0.422933	53.124	606	B4E2L8;B2R6V9;P00488	606;712;712	B4E2L8	Coagulation factor XIII A chain	F13A1	RPWVSGHRKLIASMSSDSLRHVYGELDVQIQ
20.9617	NaN	T	3		0.979337	52.52	2260	P00451	2260	P00451	Coagulation factor VIII;Factor VIIIa heavy chain, 200 kDa isoform;Factor VIIIa heavy chain, 92 kDa isoform;Factor VIII B chain;Factor VIIIa light chain	F8	PKEWLQVDFQKTMKVTGVTTQGVKSLLTSMY
20.9617	NaN	T	3		0.862214	52.52	2263	P00451	2263	P00451	Coagulation factor VIII;Factor VIIIa heavy chain, 200 kDa isoform;Factor VIIIa heavy chain, 92 kDa isoform;Factor VIII B chain;Factor VIIIa light chain	F8	WLQVDFQKTMKVTGVTTQGVKSLLTSMYVKE
NaN	NaN	T	3		0.497479	70.728	876	Q9P2D6	876	Q9P2D6	Protein FAM135A	FAM135A	PECHLNDSKTVLNLGTTDLPKCDDTKKSSIT
NaN	NaN	T	3		0.497479	70.728	877	Q9P2D6	877	Q9P2D6	Protein FAM135A	FAM135A	ECHLNDSKTVLNLGTTDLPKCDDTKKSSITL
18.7233	NaN	S	3		0.99689	42.123	12	E9PHB9	12	E9PHB9		FAM175A	____MMLKLFIQLMESHSVAQTGVKWHDLGS
18.7233	NaN	S	3		0.981452	42.123	14	E9PHB9	14	E9PHB9		FAM175A	__MMLKLFIQLMESHSVAQTGVKWHDLGSLQ
22.4075	NaN	T	2		0.8473	56.569	310	A0A0C4DGG0;B3KSB5;A0A024R129;Q8IYM0	310;697;697;697	A0A0C4DGG0	Protein FAM186B	FAM186B;C12orf25	LRLPHYLRSKALELTTTTMELGALRLQYLCH
22.4075	NaN	T	2		0.825211	56.569	311	A0A0C4DGG0;B3KSB5;A0A024R129;Q8IYM0	311;698;698;698	A0A0C4DGG0	Protein FAM186B	FAM186B;C12orf25	RLPHYLRSKALELTTTTMELGALRLQYLCHK
NaN	NaN	S	3		0.829972	46.558	409	Q8TC56	409	Q8TC56	Protein FAM71B	FAM71B	AVGPLISTLQSEGYMSERDGSQKVSQPSAEV
21.9033	NaN	S	2		0.888004	54.393	1050	H3BP78;B7ZMF2;Q9NVI1	1050;1284;1284	H3BP78	Fanconi anemia group I protein	FANCI	KKSKVNLMQHMKLSTSRDFKIKGNILDMVLR
NaN	NaN	S	2		0.999783	72.096	94	H0YJN7;H0YJ14;H0YJS3;Q8IYD8	94;842;1390;1874	H0YJN7	Fanconi anemia group M protein	FANCM	NRMVVERRSQSEMLNSVNKNKFIEQIQHLQS
23.1519	NaN	S	5		0.836392	43.523	643	Q9UH90	643	Q9UH90	F-box only protein 40	FBXO40	HGGTSWRVHREIWQFSSLFSKIKSWEFNEVT
NaN	NaN	S	3		0.733062	43.888	85	X6RKU3;A0A024QZB0;Q6P3S6	85;367;367	X6RKU3	F-box only protein 42	FBXO42	VVFSQAPSGRAPLSPSLNSRPSPISATPPAL
NaN	NaN	S	3		0.611405	43.888	91	X6RKU3;A0A024QZB0;Q6P3S6	91;373;373	X6RKU3	F-box only protein 42	FBXO42	PSGRAPLSPSLNSRPSPISATPPALVPETRE
NaN	NaN	S	3		0.618698	43.888	94	X6RKU3;A0A024QZB0;Q6P3S6	94;376;376	X6RKU3	F-box only protein 42	FBXO42	RAPLSPSLNSRPSPISATPPALVPETREYRS
NaN	NaN	T	3		0.618713	43.888	96	X6RKU3;A0A024QZB0;Q6P3S6	96;378;378	X6RKU3	F-box only protein 42	FBXO42	PLSPSLNSRPSPISATPPALVPETREYRSQS
NaN	NaN	S	3		0.781302	48.597	525	Q9C0D6	525	Q9C0D6	FH2 domain-containing protein 1	FHDC1	KGAEGLLPFLHPRPISPSSPSYRPPNTRRSR
NaN	NaN	T	3		0.921879	48.597	536	Q9C0D6	536	Q9C0D6	FH2 domain-containing protein 1	FHDC1	PRPISPSSPSYRPPNTRRSRLSLGPSADREL
NaN	NaN	S	2		0.667332	48.659	86	Q8N2W7;B7Z6F4;Q8TEH7;B7Z6K6;B7Z1H7;E7ESX1;Q9H2X0	86;258;341;176;554;628;628	Q8N2W7	Chordin	FLJ00220;CHRD	DLEPELLRHLAKGMASLMITTKGSPRGELRG
20.0342	NaN	S	2		0.997285	65.563	5	Q8NF80	5	Q8NF80		FLJ00275	___________GMGMSWDPASDSILGTLPKP
22.2063	NaN	T	3		0.78527	45.873	125	Q8NF06;C3VPR7;H3BLT9;Q7RTR2	125;143;190;143	Q8NF06	Protein NLRC3	FLJ00398;NLRC3	FLPLSRVSVPPRVSITIGVAGMGKTTLVRHF
22.2063	NaN	T	3		0.499973	45.873	134	Q8NF06;C3VPR7;H3BLT9;Q7RTR2	134;152;199;152	Q8NF06	Protein NLRC3	FLJ00398;NLRC3	PPRVSITIGVAGMGKTTLVRHFVRLWAHGQV
22.2063	NaN	T	3		0.499973	45.873	135	Q8NF06;C3VPR7;H3BLT9;Q7RTR2	135;153;200;153	Q8NF06	Protein NLRC3	FLJ00398;NLRC3	PRVSITIGVAGMGKTTLVRHFVRLWAHGQVG
21.2801	NaN	T	3		0.93757	47.808	74	A0A0A0MSP7;Q5JV73	74;126	A0A0A0MSP7	FERM and PDZ domain-containing protein 3	FRMPD3	RLIELIRSAKEFIVLTVLHTHQSPKSAFISA
NaN	NaN	S	3		0.419378	65.467	290	X5DNL6;P18505	290;290	X5DNL6	Gamma-aminobutyric acid receptor subunit beta-1	GABRB1	RVALGITTVLTMTTISTHLRETLPKIPYVKA
NaN	NaN	T	3		0.815582	65.467	281	X5DNL6;P18505	281;281	X5DNL6	Gamma-aminobutyric acid receptor subunit beta-1	GABRB1	WINYDASAARVALGITTVLTMTTISTHLRET
NaN	NaN	T	3		0.419378	65.467	291	X5DNL6;P18505	291;291	X5DNL6	Gamma-aminobutyric acid receptor subunit beta-1	GABRB1	VALGITTVLTMTTISTHLRETLPKIPYVKAI
21.1153	NaN	T	4		0.5	51.798	977	H0Y6I0;Q13439	977;1106	H0Y6I0	Golgin subfamily A member 4	GOLGA4	NKEITWLKEEGVKQDTTLNELQEQLKQKSAH
21.1153	NaN	T	4		0.5	51.798	978	H0Y6I0;Q13439	978;1107	H0Y6I0	Golgin subfamily A member 4	GOLGA4	KEITWLKEEGVKQDTTLNELQEQLKQKSAHV
21.8032	NaN	S	3		0.819873	40.104	391	E9PE95;B4DNZ9;D3DXG7;D3DXG8;Q6NUI2	391;391;462;462;462	E9PE95	Glycerol-3-phosphate acyltransferase 2, mitochondrial	GPAT2;LOC150763	SCHVLSASVGSSAVMSTAIMATLLLFKHQKL
21.8032	NaN	T	3		0.838284	40.104	392	E9PE95;B4DNZ9;D3DXG7;D3DXG8;Q6NUI2	392;392;463;463;463	E9PE95	Glycerol-3-phosphate acyltransferase 2, mitochondrial	GPAT2;LOC150763	CHVLSASVGSSAVMSTAIMATLLLFKHQKLL
20.6336	22.9011	T	2		0.999942	45.68	218	E9PNU7;A1A5B2;Q6NWR5;A0A024R6D5;Q15743	218;228;218;228;218	E9PNU7	Ovarian cancer G-protein coupled receptor 1	GPR68	ASYQGILRAVRRSHGTQKSRKDQIQRLVLST
NaN	NaN	T	2		0.993358	61.765	8	L8E9A1	8	L8E9A1		GRIK2	________MSFLRSLTNLSMVMIDLKAIALI
20.7595	16.065	T	2		0.996089	44.847	921	A2RUE7;Q8TCU5	921;921	A2RUE7	Glutamate receptor ionotropic, NMDA 3A	GRIN3A	KWYRVVPCGKRSFAVTETLQMGIKHFSGLFV
20.7595	16.065	T	2		0.999738	44.847	923	A2RUE7;Q8TCU5	923;923	A2RUE7	Glutamate receptor ionotropic, NMDA 3A	GRIN3A	YRVVPCGKRSFAVTETLQMGIKHFSGLFVLL
23.0516	NaN	T	2		1	58.592	52	C9JUH9;C9JIT1;A8K5U1;A4D1D0;Q14832	52;52;52;52;52	C9JUH9	Metabotropic glutamate receptor 3	GRM3	GDLVLGGLFPINEKGTGTEECGRINEDRGIQ
23.0516	NaN	T	2		1	58.592	54	C9JUH9;C9JIT1;A8K5U1;A4D1D0;Q14832	54;54;54;54;54	C9JUH9	Metabotropic glutamate receptor 3	GRM3	LVLGGLFPINEKGTGTEECGRINEDRGIQRL
NaN	NaN	S	2		0.474864	68.735	104	Q3SWV5;Q969F1	104;104	Q3SWV5	General transcription factor 3C polypeptide 6	GTF3C6	NKTVLKYKCHTMKKLSMTRTLLTEKKKKKKK
NaN	NaN	T	2		0.474968	68.735	106	Q3SWV5;Q969F1	106;106	Q3SWV5	General transcription factor 3C polypeptide 6	GTF3C6	TVLKYKCHTMKKLSMTRTLLTEKKKKKKKKK
NaN	NaN	T	2		0.999503	68.735	111	Q3SWV5;Q969F1	111;111	Q3SWV5	General transcription factor 3C polypeptide 6	GTF3C6	KCHTMKKLSMTRTLLTEKKKKKKKKK_____
NaN	NaN	S	3		0.314639	42.612	12	B8Q175;B8Q181;B8Q188	12;12;12	B8Q175		GYPB	____MSKEIVSISALSTTEVAMHTSTSSSVT
NaN	NaN	S	3		0.442365	42.612	21	B8Q175;B8Q181;B8Q188	21;21;21	B8Q175		GYPB	VSISALSTTEVAMHTSTSSSVTKSYISSQTN
NaN	NaN	S	3		0.328107	42.612	23	B8Q175;B8Q181;B8Q188	23;23;23	B8Q175		GYPB	ISALSTTEVAMHTSTSSSVTKSYISSQTNGE
NaN	NaN	S	3		0.327193	42.612	24	B8Q175;B8Q181;B8Q188	24;24;24	B8Q175		GYPB	SALSTTEVAMHTSTSSSVTKSYISSQTNGET
NaN	NaN	S	3		0.325568	42.612	25	B8Q175;B8Q181;B8Q188	25;25;25	B8Q175		GYPB	ALSTTEVAMHTSTSSSVTKSYISSQTNGETG
NaN	NaN	T	3		0.316323	42.612	13	B8Q175;B8Q181;B8Q188	13;13;13	B8Q175		GYPB	___MSKEIVSISALSTTEVAMHTSTSSSVTK
NaN	NaN	T	3		0.318544	42.612	14	B8Q175;B8Q181;B8Q188	14;14;14	B8Q175		GYPB	__MSKEIVSISALSTTEVAMHTSTSSSVTKS
NaN	NaN	T	3		0.442219	42.612	22	B8Q175;B8Q181;B8Q188	22;22;22	B8Q175		GYPB	SISALSTTEVAMHTSTSSSVTKSYISSQTNG
NaN	18.8477	T	3		0.999982	52.071	10	D6R993;Q68CZ6	10;10	D6R993	HAUS augmin-like complex subunit 3	HAUS3	______MSCGNEFVETLKKIGYPKADNLNGE
NaN	NaN	S	3		0.824182	42.106	64	D3DRW8;B3KPA5	64;64	D3DRW8		hCG_1643971	CATRRSCTVLSSQLTSAKMSGFSSELLCEAT
NaN	NaN	S	3		0.533046	42.106	68	D3DRW8;B3KPA5	68;68	D3DRW8		hCG_1643971	RSCTVLSSQLTSAKMSGFSSELLCEATRMEV
NaN	NaN	S	3		0.529182	42.106	71	D3DRW8;B3KPA5	71;71	D3DRW8		hCG_1643971	TVLSSQLTSAKMSGFSSELLCEATRMEVISA
NaN	NaN	S	3		0.496928	42.106	72	D3DRW8;B3KPA5	72;72	D3DRW8		hCG_1643971	VLSSQLTSAKMSGFSSELLCEATRMEVISAS
NaN	NaN	T	3		0.744253	42.106	63	D3DRW8;B3KPA5	63;63	D3DRW8		hCG_1643971	PCATRRSCTVLSSQLTSAKMSGFSSELLCEA
NaN	NaN	T	3		0.494685	42.106	79	D3DRW8;B3KPA5	79;79	D3DRW8		hCG_1643971	SAKMSGFSSELLCEATRMEVISASVLILEVE
NaN	NaN	S	2		0.500144	43.651	17	Q9H3B8	17	Q9H3B8		hCG_2013152	MTATYLPLKKDSTHNSTCNFRELMEPLMPKD
NaN	NaN	T	2		0.754951	43.651	14	Q9H3B8	14	Q9H3B8		hCG_2013152	__MMTATYLPLKKDSTHNSTCNFRELMEPLM
NaN	NaN	T	2		0.500144	43.651	18	Q9H3B8	18	Q9H3B8		hCG_2013152	TATYLPLKKDSTHNSTCNFRELMEPLMPKDL
NaN	NaN	S	2		1	43.958	1572	A0A024RE15;O15018	1572;1572	A0A024RE15	PDZ domain-containing protein 2;Processed PDZ domain-containing protein 2	hCG_2039413;PDZD2	DSSSDPESLTEAPRASARDGWSPPRSRVSLH
NaN	NaN	S	2		1	43.958	1578	A0A024RE15;O15018	1578;1578	A0A024RE15	PDZ domain-containing protein 2;Processed PDZ domain-containing protein 2	hCG_2039413;PDZD2	ESLTEAPRASARDGWSPPRSRVSLHKEDPSE
NaN	NaN	S	2		1	43.958	1582	A0A024RE15;O15018	1582;1582	A0A024RE15	PDZ domain-containing protein 2;Processed PDZ domain-containing protein 2	hCG_2039413;PDZD2	EAPRASARDGWSPPRSRVSLHKEDPSESEEE
NaN	NaN	S	2		0.407509	56.205	1737	B9EK47;Q9P2D3	1737;1737	B9EK47	HEAT repeat-containing protein 5B	HEATR5B	ILVRHMPHLSTKVSDSPSHIATKTRLSEESA
NaN	NaN	S	2		0.407508	56.205	1739	B9EK47;Q9P2D3	1739;1739	B9EK47	HEAT repeat-containing protein 5B	HEATR5B	VRHMPHLSTKVSDSPSHIATKTRLSEESARL
NaN	NaN	T	2		0.999933	56.205	1743	B9EK47;Q9P2D3	1743;1743	B9EK47	HEAT repeat-containing protein 5B	HEATR5B	PHLSTKVSDSPSHIATKTRLSEESARLVAAT
23.9983	18.2672	S	2		0.499984	56.094	266	A4UAE9	266	A4UAE9		HERPUD1	ITLGGFHLDRGRFRTSQMMVLLLTL______
23.9983	18.2672	T	2		0.499984	56.094	265	A4UAE9	265	A4UAE9		HERPUD1	GITLGGFHLDRGRFRTSQMMVLLLTL_____
20.8551	NaN	S	2		0.939166	66.663	73	K7EJQ0	73	K7EJQ0		HES2	DVLEMTVRFLQELPASSWPTAAPRE______
20.8551	NaN	S	2		0.530417	66.663	74	K7EJQ0	74	K7EJQ0		HES2	VLEMTVRFLQELPASSWPTAAPRE_______
20.8551	NaN	T	2		0.530417	66.663	77	K7EJQ0	77	K7EJQ0		HES2	MTVRFLQELPASSWPTAAPRE__________
22.3644	NaN	S	3		0.816759	40.369	755	B4E0J9;B3KT70;A8K4Q9;Q2TB90	755;892;892;892	B4E0J9	Hexokinase;Putative hexokinase HKDC1	HKDC1	TVKELAPRCDVTFMLSEDGSGKGAALITAVA
22.3644	NaN	T	3		0.995298	40.369	751	B4E0J9;B3KT70;A8K4Q9;Q2TB90	751;888;888;888	B4E0J9	Hexokinase;Putative hexokinase HKDC1	HKDC1	ILQETVKELAPRCDVTFMLSEDGSGKGAALI
NaN	NaN	S	2		0.990414	43.77	1	E9LT24	1	E9LT24		HLA-B	_______________SHSMRYFDTTMSRPGR
NaN	NaN	S	2		0.990616	43.77	3	E9LT24	3	E9LT24		HLA-B	_____________SHSMRYFDTTMSRPGRGE
NaN	NaN	S	2		0.91776	43.77	12	E9LT24	12	E9LT24		HLA-B	____SHSMRYFDTTMSRPGRGEPRFISVGYV
21.6227	NaN	T	3		0.786896	43.494	20	F6IQM2	20	F6IQM2		HLA-C	APRTLILLLSGALALTETWASSHSMRYFDTA
21.8383	NaN	T	2		0.92981	55.975	170	L8E9Z3	170	L8E9Z3		HRC	RMRMSQMDTIIMAPATGTKAMKKMTMMMMMM
21.8383	NaN	T	2		0.964789	55.975	172	L8E9Z3	172	L8E9Z3		HRC	RMSQMDTIIMAPATGTKAMKKMTMMMMMMMM
21.0501	NaN	S	3		0.988594	65.038	63	Q5SZJ2;A0A024RAB6;P98160	63;52;97	Q5SZJ2	Basement membrane-specific heparan sulfate proteoglycan core protein;Endorepellin;LG3 peptide	HSPG2	VYFRALVNFTRSIEYSPQLEDAGSREFREVS
21.0943	NaN	S	2		0.989302	84.817	318	Q8N9C0	318	Q8N9C0	Immunoglobulin superfamily member 22	IGSF22	NDAGIYSLSVGDKRMSAELTVLDEPLKFLGE
NaN	NaN	T	2		0.814194	75.695	44	D6RCQ4;D6RAY9;Q9Y3Z5;D6REL4;Q9H4P6;E7EQZ7;Q9UK43;Q95HA6;B2R5Y4;Q13123	44;48;48;48;48;48;48;48;48;48	D6RCQ4	Protein Red	IK;DKFZp564B112;CSA2	NEDFRKLLMTPRAAPTSAPPSKSRHHEMPRE
22.0313	20.1481	T	2		1	80.455	124	D6RDM4	124	D6RDM4		IL7R	VKVGEKSLTCKKIDLTTIGKKLYIKVWLSLL
22.0313	20.1481	T	2		1	80.455	125	D6RDM4	125	D6RDM4		IL7R	KVGEKSLTCKKIDLTTIGKKLYIKVWLSLLG
NaN	21.0996	S	3		0.999733	49.088	566	Q9BT91;A4D212;A4D213;Q8N201	566;1623;1629;1424	Q9BT91	Integrator complex subunit 1	INT1;DKFZP586J0619;INTS1	LATLLSSPHGGALVMSMHRSHFLACPLLRQL
NaN	21.0996	T	3		0.828263	49.088	553	Q9BT91;A4D212;A4D213;Q8N201	553;1610;1616;1411	Q9BT91	Integrator complex subunit 1	INT1;DKFZP586J0619;INTS1	PEVPGITVRVLQALATLLSSPHGGALVMSMH
22.6337	NaN	T	3		0.822079	64.476	1453	F2Z2E2;A2RRC9;Q86VI3	1453;1496;1496	F2Z2E2	Ras GTPase-activating-like protein IQGAP3	IQGAP3	KAELVKLQATLQGLSTKTTFYEEQGDYYSQY
NaN	NaN	T	3		0.99569	47.392	302	B3KUK7;B2RDY3;A0A024RDP8;Q9BW62	302;302;302;302	B3KUK7	Katanin p60 ATPase-containing subunit A-like 1	KATNAL1	KLVRLLFEMARFYAPTTIFIDEIDSICSRRG
NaN	NaN	T	3		0.988921	47.392	303	B3KUK7;B2RDY3;A0A024RDP8;Q9BW62	303;303;303;303	B3KUK7	Katanin p60 ATPase-containing subunit A-like 1	KATNAL1	LVRLLFEMARFYAPTTIFIDEIDSICSRRGT
NaN	NaN	S	2		0.970828	56.936	505	Q16322	505	Q16322	Potassium voltage-gated channel subfamily A member 10	KCNA10	RMGSTDSLNKTNGGCSTEKSRK_________
NaN	NaN	T	2		0.469658	56.936	494	Q16322	494	Q16322	Potassium voltage-gated channel subfamily A member 10	KCNA10	EIERILNSVGSRMGSTDSLNKTNGGCSTEKS
NaN	NaN	T	2		0.96457	56.936	506	Q16322	506	Q16322	Potassium voltage-gated channel subfamily A member 10	KCNA10	MGSTDSLNKTNGGCSTEKSRK__________
NaN	NaN	T	2		0.997191	45.213	291	E5RGP7	291	E5RGP7		KCNU1	TVGFGDVVAKTSLGRTFIMFFTLGSLVKNIF
NaN	NaN	T	2		0.702677	45.213	297	E5RGP7	297	E5RGP7		KCNU1	VVAKTSLGRTFIMFFTLGSLVKNIFNI____
NaN	NaN	T	2		1	58.699	212	B4DPW0;Q7L273	212;212	B4DPW0	BTB/POZ domain-containing protein KCTD9	KCTD9	HSPISRKEFVRFLLATPTKSELCNFEDPSGL
NaN	NaN	T	2		1	58.699	214	B4DPW0;Q7L273	214;214	B4DPW0	BTB/POZ domain-containing protein KCTD9	KCTD9	PISRKEFVRFLLATPTKSELCNFEDPSGLKA
NaN	NaN	S	2		0.990064	44.318	21	J3KN16	21	J3KN16		KIAA0368	KRRQKVKISISKINHSSYRKEHRPFWEHQPP
NaN	NaN	S	2		0.990045	44.318	22	J3KN16	22	J3KN16		KIAA0368	RRQKVKISISKINHSSYRKEHRPFWEHQPPP
NaN	18.8803	S	3		0.950702	43.813	671	A0JP07;A0A087WXN0;Q9H0B3	671;671;1057	A0JP07	Uncharacterized protein KIAA1683	KIAA1683	CSVCHSLSSRIGSPPSVVMLVGSSPRTCHTC
NaN	18.8803	S	3		0.999886	43.813	678	A0JP07;A0A087WXN0;Q9H0B3	678;678;1064	A0JP07	Uncharacterized protein KIAA1683	KIAA1683	SSRIGSPPSVVMLVGSSPRTCHTCGRTQPTR
NaN	18.8803	S	3		0.999935	43.813	679	A0JP07;A0A087WXN0;Q9H0B3	679;679;1065	A0JP07	Uncharacterized protein KIAA1683	KIAA1683	SRIGSPPSVVMLVGSSPRTCHTCGRTQPTRV
NaN	NaN	S	2		0.660812	56.139	242	A0JLQ2;E7ERX9;D3DSU3;Q9NQT8	242;242;178;242	A0JLQ2	Kinesin-like protein;Kinesin-like protein KIF13B	KIF13B	KITLTHTLYDVKSGTSGEKVGKLSLVDLAGS
NaN	NaN	S	2		0.492652	55.98	573	Q96L93	573	Q96L93	Kinesin-like protein KIF16B	KIF16B	AKLREKRKSGLLSSFSLSMTDLSKSRENLSA
NaN	NaN	S	2		0.492652	55.98	575	Q96L93	575	Q96L93	Kinesin-like protein KIF16B	KIF16B	LREKRKSGLLSSFSLSMTDLSKSRENLSAVM
19.8906	NaN	S	2		0.996634	120.77	40	E0ZS58;Q86VH2	40;754	E0ZS58	Kinesin-like protein KIF27	KIF27	LIKELIKTGNDAKSVSKQYSLKVTKLEHDAE
19.8906	NaN	T	2		0.986804	120.77	32	E0ZS58;Q86VH2	32;746	E0ZS58	Kinesin-like protein KIF27	KIF27	INIKMKEDLIKELIKTGNDAKSVSKQYSLKV
NaN	15.2869	S	2		0.964358	43.604	46	H3BTN1	46	H3BTN1		KIFC3	GCEHSQESAQLRDKLSQLQLEMAESKGMLS_
17.2225	NaN	T	2		0.993908	79.474	312	B4DXF5;A0A024R1T8;Q9NVR0	312;449;449	B4DXF5	Kelch-like protein 11	KLHL11	EHVCSLMTRKHSFGLTEVKGKLYSIGGHGNF
NaN	NaN	S	3		0.655799	40.454	11	CON__Q9BYR9;Q9BYR9;P0C7H8	11;11;11	CON__Q9BYR9	Keratin-associated protein 2-4;Keratin-associated protein 2-3	KRTAP2-4;KRTAP2-3	_____MTGSCCGSTLSSLSYGGGCCQPCCCR
NaN	NaN	S	3		0.79292	40.454	14	CON__Q9BYR9;Q9BYR9;P0C7H8	14;14;14	CON__Q9BYR9	Keratin-associated protein 2-4;Keratin-associated protein 2-3	KRTAP2-4;KRTAP2-3	__MTGSCCGSTLSSLSYGGGCCQPCCCRDPC
NaN	NaN	T	3		0.706261	40.454	9	CON__Q9BYR9;Q9BYR9;P0C7H8	9;9;9	CON__Q9BYR9	Keratin-associated protein 2-4;Keratin-associated protein 2-3	KRTAP2-4;KRTAP2-3	_______MTGSCCGSTLSSLSYGGGCCQPCC
24.0293	16.7706	T	3		0.98389	73.833	231	U3KPS7;O95447	231;231	U3KPS7	Lebercilin-like protein	LCA5L	KSQEKERTLSRKLRETDSQLLKTKDILQALQ
24.0293	16.7706	T	3		0.999932	73.833	238	U3KPS7;O95447	238;238	U3KPS7	Lebercilin-like protein	LCA5L	TLSRKLRETDSQLLKTKDILQALQKLSEDKN
NaN	NaN	S	2		0.961214	55.314	30	A0A087WUM2;Q96L19;Q6ZMR3	30;30;30	A0A087WUM2	L-lactate dehydrogenase;L-lactate dehydrogenase A-like 6A	LDHAL6A	EEAIHHNKISIVGTGSVGVACAISILLKGLS
NaN	NaN	T	2		0.730864	55.314	28	A0A087WUM2;Q96L19;Q6ZMR3	28;28;28	A0A087WUM2	L-lactate dehydrogenase;L-lactate dehydrogenase A-like 6A	LDHAL6A	AEEEAIHHNKISIVGTGSVGVACAISILLKG
NaN	17.1838	S	3		1	57.288	30	D6RJ01;D6RAK6;D3DNK7;J3KP02	30;30;30;30	D6RJ01		LEKR1;FLJ16641	QKMLPEEKVCKYCGVSYLILHEFKAMEEKVK
15.8281	17.8046	S	4		0.999988	72.315	375	D9IDM4	375	D9IDM4		LILRB1	EGAADDPWRLRSMYQSQKYQAEFPMGPVTSA
NaN	NaN	T	2		0.999986	65.038	92	A0A087WVA7;A0A090N8Q4;A0A090N8Z8	92;175;194	A0A087WVA7		LOC392842;LOC155046	RSPQLLAFAVLRPVATKEGGFEVTSPISLLG
16.6027	NaN	T	2		0.999931	76.035	10	A4D1S1	10	A4D1S1		LOC401408	______MEILLFLKLTTPSALKAHLGVSTKT
16.6027	NaN	T	2		0.822237	76.035	11	A4D1S1	11	A4D1S1		LOC401408	_____MEILLFLKLTTPSALKAHLGVSTKTS
21.7398	NaN	S	2		0.912532	79.23	473	Q5XWD3;Q96JA1	473;473	Q5XWD3	Leucine-rich repeats and immunoglobulin-like domains protein 1	LRIG1	RMLQAFVTATCAHPESLKGQSIFSVPPESFV
18.7887	NaN	T	2		0.968722	46.955	897	B2RTQ5;Q5VZK9	897;897	B2RTQ5	Leucine-rich repeat-containing protein 16A	LRRC16A	EIELAEEKPVKRSIITVEELTEIERLEDLDT
18.7887	NaN	T	2		0.996225	46.955	902	B2RTQ5;Q5VZK9	902;902	B2RTQ5	Leucine-rich repeat-containing protein 16A	LRRC16A	EEKPVKRSIITVEELTEIERLEDLDTCMMTP
NaN	NaN	S	2		1	41.912	173	Q9NUU4;E7EW58;A8K941;A4D0T1;Q9H3W5	173;173;173;173;173	Q9NUU4	Leucine-rich repeat neuronal protein 3	LRRN3	GAFIGLHNLLRLHLNSNRLQMINSKWFDALP
NaN	NaN	S	2		1	41.912	181	Q9NUU4;E7EW58;A8K941;A4D0T1;Q9H3W5	181;181;181;181;181	Q9NUU4	Leucine-rich repeat neuronal protein 3	LRRN3	LLRLHLNSNRLQMINSKWFDALPNLEILMIG
21.1179	NaN	S	2		0.992269	53.565	18	F2Z2Y6;A4D0W0;O95777	18;18;18	F2Z2Y6	U6 snRNA-associated Sm-like protein LSm8	LSM8	SALENYINRTVAVITSDGRMIVGTLKGFDQT
21.1179	NaN	T	2		0.965297	53.565	17	F2Z2Y6;A4D0W0;O95777	17;17;17	F2Z2Y6	U6 snRNA-associated Sm-like protein LSm8	LSM8	TSALENYINRTVAVITSDGRMIVGTLKGFDQ
23.4319	NaN	S	2		0.984053	57.836	133	Q49AK0;B4DVZ8;P09960	133;545;595	Q49AK0	Leukotriene A(4) hydrolase;Leukotriene A-4 hydrolase	LTA4H	KSHDQAVRTYQEHKASMHPVTAMLVGKDLKV
NaN	NaN	S	2		0.970403	43.308	2957	H0Y390;H3BPE1;H3BQK9;Q9UPN3	2957;6012;6049;5911	H0Y390	Microtubule-actin cross-linking factor 1, isoforms 1/2/3/5	MACF1	FHDKIEPMLETLENLSSRLRMPPLIPAEVDK
19.1084	NaN	T	3		0.81906	71.08	4123	H0Y390;H3BPE1;H3BQK9;Q9UPN3;Q6IPG6;H0Y6T5;H0Y4F5;H0Y314;Q6ZQZ4	4123;7178;7215;7077;20;20;101;226;1061	H0Y390	Microtubule-actin cross-linking factor 1, isoforms 1/2/3/5	MACF1	TRQEFIDGILASKFPTTKLEMTAVADIFDRD
NaN	NaN	T	2		0.970932	43.308	2952	H0Y390;H3BPE1;H3BQK9;Q9UPN3	2952;6007;6044;5906	H0Y390	Microtubule-actin cross-linking factor 1, isoforms 1/2/3/5	MACF1	TQITEFHDKIEPMLETLENLSSRLRMPPLIP
19.2091	NaN	T	2		0.909184	68.787	1496	Q5TCQ9	1496	Q5TCQ9	Membrane-associated guanylate kinase, WW and PDZ domain-containing protein 3	MAGI3	LITPGPWKVPSGNKVTGTIGMAEKRQ_____
16.1069	NaN	S	3		0.5	44.309	620	B4E320;Q7Z304	620;620	B4E320	MAM domain-containing protein 2	MAMDC2	EDSEESLLWRRRGEQSISWLRALIEYSCERQ
16.1069	NaN	S	3		0.5	44.309	622	B4E320;Q7Z304	622;622	B4E320	MAM domain-containing protein 2	MAMDC2	SEESLLWRRRGEQSISWLRALIEYSCERQHQ
NaN	NaN	S	2		0.999999	66.962	60	Q59F75;Q53GK9;Q6FHR4;B5BTY5;A0A024RD04;O15264	60;59;62;62;62;62	Q59F75	Mitogen-activated protein kinase;Mitogen-activated protein kinase 13	MAPK13	SGEKVAIKKLSRPFQSEIFAKRAYRELLLLK
NaN	NaN	T	4		0.357665	41.76	251	Q7Z6P5	251	Q7Z6P5		MCM3	ESRDGISPCCPGWSWTPGLKQSFYLSLPKGW
NaN	NaN	S	2		0.954382	61.593	1685	A0A087WV66;P46013	1685;1686	A0A087WV66	Antigen KI-67	MKI67	KSMKAFMESPKQILDSAASLTGSKRQLRTPK
NaN	NaN	S	2		0.522536	61.593	1688	A0A087WV66;P46013	1688;1689	A0A087WV66	Antigen KI-67	MKI67	KAFMESPKQILDSAASLTGSKRQLRTPKGKS
NaN	NaN	T	2		0.522588	61.593	1690	A0A087WV66;P46013	1690;1691	A0A087WV66	Antigen KI-67	MKI67	FMESPKQILDSAASLTGSKRQLRTPKGKSEV
NaN	NaN	T	2		1	43.651	289	Q495G5;Q8IVH4	289;289	Q495G5	Methylmalonic aciduria type A protein, mitochondrial	MMAA	GIKRGIIEMADLVAVTKSDGDLIVPARRIQA
NaN	NaN	T	3		0.637784	40.319	55	A2RU29;Q4VBZ9;Q14149	55;55;55	A2RU29	MORC family CW-type zinc finger protein 3	MORC3	AYDPDVNAKQIWIDKTVINDHICLTFTDNGN
20.5108	NaN	S	3		0.819058	52.731	815	D3DR32;Q96Q89	815;855	D3DR32	Kinesin-like protein;Kinesin-like protein KIF20B	MPHOSPH1;KIF20B	QQDEPPAKKGSIHVSSAITEDQKKSEEVRPN
20.4873	NaN	S	2		1	60.961	351	D3DR32;Q96Q89;A8K324	351;351;351	D3DR32	Kinesin-like protein;Kinesin-like protein KIF20B	MPHOSPH1;KIF20B	HQSVAFTKLNNASSRSHSIFTVKILQIEDSE
20.4873	NaN	S	2		1	60.961	353	D3DR32;Q96Q89;A8K324	353;353;353	D3DR32	Kinesin-like protein;Kinesin-like protein KIF20B	MPHOSPH1;KIF20B	SVAFTKLNNASSRSHSIFTVKILQIEDSEMS
20.5108	NaN	T	3		0.996242	52.731	818	D3DR32;Q96Q89	818;858	D3DR32	Kinesin-like protein;Kinesin-like protein KIF20B	MPHOSPH1;KIF20B	EPPAKKGSIHVSSAITEDQKKSEEVRPNIAE
20.4873	NaN	T	2		1	60.961	356	D3DR32;Q96Q89;A8K324	356;356;356	D3DR32	Kinesin-like protein;Kinesin-like protein KIF20B	MPHOSPH1;KIF20B	FTKLNNASSRSHSIFTVKILQIEDSEMSRVI
21.1351	NaN	S	2		0.807359	59.155	4	J3KQA9	4	J3KQA9		MTUS2	____________MASSPTKGLTMSVPVAPKK
21.1351	NaN	S	2		0.990956	59.155	12	J3KQA9	12	J3KQA9		MTUS2	____MASSPTKGLTMSVPVAPKKSCYTQLRD
21.0767	NaN	S	3		0.999835	62.165	458	A0A0G2JNJ8;A0A0G2JN42;Q6W4X9	458;458;458	A0A0G2JNJ8	Mucin-6	MUC6	GVSHSETSLVAVVYLSRQDKIVISQDEVVTN
21.0767	NaN	T	3		0.894998	62.165	449	A0A0G2JNJ8;A0A0G2JN42;Q6W4X9	449;449;449	A0A0G2JNJ8	Mucin-6	MUC6	ALMAVYDKSGVSHSETSLVAVVYLSRQDKIV
NaN	NaN	S	3		0.870487	55.011	257	Q8N903;H0YGQ4;Q68D67;A0A024R1E2;A0A024R1G4;A0A075B6F5;F5GXR6;Q8IUG5	257;317;468;1880;2248;2367;2368;2367	Q8N903	Unconventional myosin-XVIIIb	MYO18B;DKFZp779C1668	ESLLESRPSMGRKLSSPTTPRDMLLSPTLRP
NaN	NaN	S	3		0.843966	55.011	267	Q8N903;H0YGQ4;Q68D67;A0A024R1E2;A0A024R1G4;A0A075B6F5;F5GXR6;Q8IUG5	267;327;478;1890;2258;2377;2378;2377	Q8N903	Unconventional myosin-XVIIIb	MYO18B;DKFZp779C1668	GRKLSSPTTPRDMLLSPTLRPRRRCLESSVD
NaN	NaN	T	3		0.870482	55.011	259	Q8N903;H0YGQ4;Q68D67;A0A024R1E2;A0A024R1G4;A0A075B6F5;F5GXR6;Q8IUG5	259;319;470;1882;2250;2369;2370;2369	Q8N903	Unconventional myosin-XVIIIb	MYO18B;DKFZp779C1668	LLESRPSMGRKLSSPTTPRDMLLSPTLRPRR
NaN	NaN	T	3		0.870482	55.011	260	Q8N903;H0YGQ4;Q68D67;A0A024R1E2;A0A024R1G4;A0A075B6F5;F5GXR6;Q8IUG5	260;320;471;1883;2251;2370;2371;2370	Q8N903	Unconventional myosin-XVIIIb	MYO18B;DKFZp779C1668	LESRPSMGRKLSSPTTPRDMLLSPTLRPRRR
NaN	NaN	S	3		0.987404	49.343	25	B4DPW8;H0YBB6;E7EWM1	25;63;868	B4DPW8		NCOA2	VTPVGAQKTALRISQSRMIGNSASRPTMPSG
NaN	NaN	S	3		0.859478	49.343	31	B4DPW8;H0YBB6;E7EWM1	31;69;874	B4DPW8		NCOA2	QKTALRISQSRMIGNSASRPTMPSGEWAPQS
NaN	NaN	T	3		0.988791	43.888	3453	A0A087X1N7;P20929	3453;3210	A0A087X1N7	Nebulin	NEB	VLAKNNALNMNKRLYTEAWDKDKTQVHIMPD
NaN	NaN	T	3		0.952872	43.888	3469	A0A087X1N7;P20929	3469;3226	A0A087X1N7	Nebulin	NEB	EAWDKDKTQVHIMPDTPEIMLARQNKINYSE
NaN	18.6011	S	2		0.5	51.066	226	Q2TBD1;B0YJ47;O76041	226;226;226	Q2TBD1	Nebulette	NEBL	IGRPDFEHAVEASKLSSQIKYKEKFDNEMKD
NaN	18.6011	S	2		0.5	51.066	227	Q2TBD1;B0YJ47;O76041	227;227;227	Q2TBD1	Nebulette	NEBL	GRPDFEHAVEASKLSSQIKYKEKFDNEMKDK
20.7263	NaN	S	2		0.999548	52.579	121	H7C080;D3DVJ3;X5DR62;A2I2P5;B7Z2H6;Q99743	121;382;622;622;687;622	H7C080	Neuronal PAS domain-containing protein 2	NPAS2	STQGPKPMRSSQLMQSSGRSGSSLVSPFSSA
20.7263	NaN	S	2		0.999547	52.579	122	H7C080;D3DVJ3;X5DR62;A2I2P5;B7Z2H6;Q99743	122;383;623;623;688;623	H7C080	Neuronal PAS domain-containing protein 2	NPAS2	TQGPKPMRSSQLMQSSGRSGSSLVSPFSSAT
NaN	NaN	S	3		0.643799	51.348	15	F5H0B6;U3KQ53;Q86WQ0	15;15;15	F5H0B6	Nuclear receptor 2C2-associated protein	NR2C2AP	_MTHSLVCPETVSRVSSVLNRNTRQFGKKHL
NaN	NaN	T	3		0.520348	51.348	2	F5H0B6;U3KQ53;Q86WQ0	2;2;2	F5H0B6	Nuclear receptor 2C2-associated protein	NR2C2AP	______________MTHSLVCPETVSRVSSV
NaN	18.9662	T	4		0.999796	49.287	283	B6ZGT9;Q9Y466	283;283	B6ZGT9	Nuclear receptor subfamily 2 group E member 1	NR2E1	LQEVVARFRQLRLDATEFACLKCIVTFKAVP
NaN	18.9662	T	4		0.706764	49.287	299	B6ZGT9;Q9Y466	299;299	B6ZGT9	Nuclear receptor subfamily 2 group E member 1	NR2E1	EFACLKCIVTFKAVPTHSGSELRSFRNAAAI
NaN	NaN	S	2		0.965041	58.158	9	C0KWD2;E9PBQ4;C9J8W4;F8W6I3;Q53EL4;F1D8N6;B7Z5U7;P43354	9;293;293;356;356;356;367;356	C0KWD2	Nuclear receptor subfamily 4 group A member 2	NR4A2	_______KPKSPQEPSPPSPPVSLISALVRA
NaN	NaN	S	2		0.860015	58.158	12	C0KWD2;E9PBQ4;C9J8W4;F8W6I3;Q53EL4;F1D8N6;B7Z5U7;P43354	12;296;296;359;359;359;370;359	C0KWD2	Nuclear receptor subfamily 4 group A member 2	NR4A2	____KPKSPQEPSPPSPPVSLISALVRAHVD
NaN	15.6779	S	2		0.982942	49.536	32	Q9NXX6	32	Q9NXX6	Non-structural maintenance of chromosomes element 4 homolog A	NSMCE4A	RDPHRDRTRSRSRSRSPLSPRSRRGSARERR
NaN	15.6779	S	2		0.995922	49.536	35	Q9NXX6	35	Q9NXX6	Non-structural maintenance of chromosomes element 4 homolog A	NSMCE4A	HRDRTRSRSRSRSPLSPRSRRGSARERREAP
18.988	NaN	S	2		0.778005	67.207	20	H7C193;Q86UY8	20;304	H7C193	5'-nucleotidase domain-containing protein 3	NT5DC3	ADHGKKMFLITNSPSSFVDKGMSYIVGKDWR
NaN	NaN	S	2		0.998033	46.39	226	Q9UNL7;Q96HN5;H0YFY6;Q7Z757;Q59HB8;A0A087WY61;A0A024R5M9;Q4LE64;Q14980	226;895;896;1125;1517;2031;2033;2053;2047	Q9UNL7	Nuclear mitotic apparatus protein 1	NUMA1;NUMA1 variant protein	KKAAPASTKQADRRQSMAFSILNTPKKLGNS
19.6377	NaN	S	2		0.5	75.738	69	B4E3J0;B4E227;Q59E96;E9PIN3;Q9UBU9	69;147;297;327;284	B4E3J0	Nuclear RNA export factor 1	NXF1	SLNLSNNRLYRLDDMSSIVQKAPNLKILNLS
19.6377	NaN	S	2		0.5	75.738	70	B4E3J0;B4E227;Q59E96;E9PIN3;Q9UBU9	70;148;298;328;285	B4E3J0	Nuclear RNA export factor 1	NXF1	LNLSNNRLYRLDDMSSIVQKAPNLKILNLSG
NaN	16.9451	S	2		0.997537	65.465	161	Q8NH41	161	Q8NH41	Olfactory receptor 4K15	OR4K15	RYVAICKPLHYMTVMSRRVCVVLVLISWFVG
NaN	NaN	S	3		0.814192	42.59	11	Q8NGK0	11	Q8NGK0	Olfactory receptor 51G2	OR51G2	_____MTLGSLGNSSSSVSATFLLSGIPGLE
NaN	NaN	S	3		0.813608	42.59	12	Q8NGK0	12	Q8NGK0	Olfactory receptor 51G2	OR51G2	____MTLGSLGNSSSSVSATFLLSGIPGLER
19.7278	NaN	T	3		0.714191	64.42	4	F8W0V0	4	F8W0V0		PACS2	____________MSMTVVTKEKNKKVMFLPK
NaN	NaN	T	2		0.992985	76.282	2	B4DR89;Q86YC2	2;297	B4DR89	Partner and localizer of BRCA2	PALB2	______________MTVSTDNLLVNKAISKS
19.9673	NaN	S	2		0.999926	44.543	229	B3KXQ7;B3KWN3;Q8TE04	229;391;528	B3KXQ7	Pantothenate kinase 1	PANK1	DLARATLVTITNNIGSIARMCALNENIDRVV
19.9673	NaN	T	2		0.999408	44.543	222	B3KXQ7;B3KWN3;Q8TE04	222;384;521	B3KXQ7	Pantothenate kinase 1	PANK1	RDSISKEDLARATLVTITNNIGSIARMCALN
19.9673	NaN	T	2		0.999762	44.543	224	B3KXQ7;B3KWN3;Q8TE04	224;386;523	B3KXQ7	Pantothenate kinase 1	PANK1	SISKEDLARATLVTITNNIGSIARMCALNEN
22.0651	17.3304	T	2		0.770125	75.652	1790	Q14690	1790	Q14690	Protein RRP5 homolog	PDCD11	GDAERAKAIFENTLSTYPKRTDVWSVYIDMT
20.6671	NaN	T	3		1	41.48	35	O76104;O43851;Q32MM7;V9GYN0;O43850;Q2VPB9;Q7KYS4;B7Z6V2;P78505;O76105;O43849;B7Z2S3;Q08493	35;35;34;35;71;102;159;233;253;335;344;374;265	O76104	cAMP-specific 3',5'-cyclic phosphodiesterase 4C	PDE4C	ETSRSGNQVSEYISRTFLDQQTEVELPKVTA
20.6671	NaN	T	3		1	41.48	41	O76104;O43851;Q32MM7;V9GYN0;O43850;Q2VPB9;Q7KYS4;B7Z6V2;P78505;O76105;O43849;B7Z2S3;Q08493	41;41;40;41;77;108;165;239;259;341;350;380;271	O76104	cAMP-specific 3',5'-cyclic phosphodiesterase 4C	PDE4C	NQVSEYISRTFLDQQTEVELPKVTAEEAPQP
NaN	NaN	S	3		0.933155	57.802	1551	A0A087WVF8;A0A0A0MRM0;A0A0A0MRM1;A0A087WX83;A0A075B749;Q5VU43	1551;1595;1595;1731;1731;1595	A0A087WVF8	Myomegalin	PDE4DIP	IEVLQAKLDARSLTPSSSHALSDSHRSPSST
NaN	NaN	S	3		0.983506	57.802	1552	A0A087WVF8;A0A0A0MRM0;A0A0A0MRM1;A0A087WX83;A0A075B749;Q5VU43	1552;1596;1596;1732;1732;1596	A0A087WVF8	Myomegalin	PDE4DIP	EVLQAKLDARSLTPSSSHALSDSHRSPSSTS
NaN	NaN	S	3		0.99388	57.802	1553	A0A087WVF8;A0A0A0MRM0;A0A0A0MRM1;A0A087WX83;A0A075B749;Q5VU43	1553;1597;1597;1733;1733;1597	A0A087WVF8	Myomegalin	PDE4DIP	VLQAKLDARSLTPSSSHALSDSHRSPSSTSF
NaN	NaN	S	3		0.735634	57.802	1559	A0A087WVF8;A0A0A0MRM0;A0A0A0MRM1;A0A087WX83;A0A075B749;Q5VU43	1559;1603;1603;1739;1739;1603	A0A087WVF8	Myomegalin	PDE4DIP	DARSLTPSSSHALSDSHRSPSSTSFLSDELE
24.4833	19.5661	T	4		0.97153	50.653	62	J3QL46;J3KTM2;J3KRL7;A2I2P6;A8K4U6;O15534	62;779;759;770;779;779	J3QL46	Period circadian protein homolog 1	PER1	VAPDPAPDAYRPVGLTKAVLSLHTQKEEQAF
NaN	NaN	S	3		0.532529	45.011	125	B7Z2B9;B4DK17;Q96SW0;Q8NC75;A0A087WZL0;Q96D60;B0YJ65;Q6ZUD6;Q5W9G0;A0A024R3F4;A0A024R3H6;Q86UU1	125;130;23;234;262;312;351;352;731;940;987;987	B7Z2B9	Pleckstrin homology-like domain family B member 1	PHLDB1;KIAA0638	PLPRTRSGPLPSSSGSSSSSSQLSVATLGRS
NaN	NaN	S	3		0.562345	45.011	126	B7Z2B9;B4DK17;Q96SW0;Q8NC75;A0A087WZL0;Q96D60;B0YJ65;Q6ZUD6;Q5W9G0;A0A024R3F4;A0A024R3H6;Q86UU1	126;131;24;235;263;313;352;353;732;941;988;988	B7Z2B9	Pleckstrin homology-like domain family B member 1	PHLDB1;KIAA0638	LPRTRSGPLPSSSGSSSSSSQLSVATLGRSP
NaN	NaN	T	2		0.974744	62.303	449	J3KSW1;L7RT34;Q8WYR1	449;449;449	J3KSW1	Phosphoinositide 3-kinase regulatory subunit 5	PIK3R5	LVLRRDSRSLEGSSDTALPLRRAGSLCSPLD
19.7746	NaN	T	3		1	49.423	57	H0YC16;H0YBW4;E5RIM3;Q9Y263	57;203;530;530	H0YC16	Phospholipase A-2-activating protein	PLAA	DPFTGNSAYRSAASKTMNIYFPKKEAVTFDQ
24.3061	NaN	S	3		1	66.285	369	B7Z905;Q86YQ7;O14939	369;209;512	B7Z905	Phospholipase D2	PLD2	PDLSHNQFFWLGKDYSNLITKDWVQLDRPFE
24.3061	NaN	T	3		1	66.285	373	B7Z905;Q86YQ7;O14939	373;213;516	B7Z905	Phospholipase D2	PLD2	HNQFFWLGKDYSNLITKDWVQLDRPFEDFID
NaN	NaN	T	3		0.999032	45.347	12	L8ECN2	12	L8ECN2		PLD5	____MNSLHLMPAFNTLEKYPFLSCSFSSYT
NaN	NaN	S	3		0.976935	40.137	378	O60486	378	O60486	Plexin-C1	PLXNC1	VQPIASSTLIHSDLTSVYGTVVMNRTVLFLG
NaN	NaN	T	3		0.957155	40.137	377	O60486	377	O60486	Plexin-C1	PLXNC1	RVQPIASSTLIHSDLTSVYGTVVMNRTVLFL
22.7765	NaN	S	3		1	82.483	699	Q59EA9;D3DXI9;Q9UNF3;F5H1D6;Q9Y5S4;Q9Y5S5;Q07864	699;421;848;864;891;902;891	Q59EA9	DNA polymerase;DNA polymerase epsilon catalytic subunit A	POLE;POLE1	FVFKTTNVKKPKVTISYPGAMLNIMVKEGFT
22.7765	NaN	T	3		1	82.483	697	Q59EA9;D3DXI9;Q9UNF3;F5H1D6;Q9Y5S4;Q9Y5S5;Q07864	697;419;846;862;889;900;889	Q59EA9	DNA polymerase;DNA polymerase epsilon catalytic subunit A	POLE;POLE1	ENFVFKTTNVKKPKVTISYPGAMLNIMVKEG
NaN	NaN	S	3		0.49963	53.342	240	B4DLW4;K7EL81;A0A024R4S2;Q9BZL4	240;439;479;483	B4DLW4	Protein phosphatase 1 regulatory subunit 12C	PPP1R12C	LARITPTPSPKLPEPSVLSEVTKPPPCLENS
NaN	NaN	S	3		0.49963	53.342	243	B4DLW4;K7EL81;A0A024R4S2;Q9BZL4	243;442;482;486	B4DLW4	Protein phosphatase 1 regulatory subunit 12C	PPP1R12C	ITPTPSPKLPEPSVLSEVTKPPPCLENSSPP
NaN	NaN	S	3		0.999699	48.182	454	Q96T49	454	Q96T49	Protein phosphatase 1 regulatory inhibitor subunit 16B	PPP1R16B	LANGDVWKVHEVPDYSMAYGNPGVADATPPW
NaN	16.9504	S	4		0.966169	43.116	246	A0A024R7R8;Q8TB68	246;246	A0A024R7R8	Proline-rich protein 7	PRR7	LQADRGRRVFPSWTDSELSSREPLEHGAWRL
NaN	16.9504	T	4		0.815131	43.116	244	A0A024R7R8;Q8TB68	244;244	A0A024R7R8	Proline-rich protein 7	PRR7	LCLQADRGRRVFPSWTDSELSSREPLEHGAW
20.1517	NaN	S	2		0.999836	53.013	167	Q6TTN3;A0A0A0MRP3;A8K3L9;O00325;Q147U0;F8WAJ7;Q5CZ57;A0A0B4J204;Q147X8;Q5CZ60;P43115	167;167;167;167;167;167;167;167;167;167;167	Q6TTN3	Prostaglandin E2 receptor EP3 subtype	PTGER3;EP3-I;EP3f	AVERALAIRAPHWYASHMKTRATRAVLLGVW
20.1517	NaN	T	2		0.999129	53.013	171	Q6TTN3;A0A0A0MRP3;A8K3L9;O00325;Q147U0;F8WAJ7;Q5CZ57;A0A0B4J204;Q147X8;Q5CZ60;P43115	171;171;171;171;171;171;171;171;171;171;171	Q6TTN3	Prostaglandin E2 receptor EP3 subtype	PTGER3;EP3-I;EP3f	ALAIRAPHWYASHMKTRATRAVLLGVWLAVL
NaN	NaN	T	2		0.962321	61.692	1129	Q4W5F5;Q59H55;Q12923	1129;2258;2309	Q4W5F5	Tyrosine-protein phosphatase non-receptor type 13	PTPN13	WQMIWEQKSTVIAMMTQEVEGEKIKCQRYWP
20.1873	NaN	S	3		0.851344	47.545	410	Q6ZTX7;Q86VA4;Q68D73;J3QT52;Q6ZR19;Q6AWC4;F8VSD5;Q6MZF6;F8VU56;P23467	410;410;410;410;289;409;409;151;410;192	Q6ZTX7	Protein-tyrosine-phosphatase;Receptor-type tyrosine-protein phosphatase beta	PTPRB;DKFZp686H15164;DKFZp686E2262;DKFZp686E13109	SKYNIAITAVSGGKRSFSVYTNGSTVPSPVK
20.1873	NaN	S	3		0.640259	47.545	422	Q6ZTX7;Q86VA4;Q68D73;J3QT52;Q6ZR19;Q6AWC4;F8VSD5;Q6MZF6;F8VU56;P23467	422;422;422;422;301;421;421;163;422;204	Q6ZTX7	Protein-tyrosine-phosphatase;Receptor-type tyrosine-protein phosphatase beta	PTPRB;DKFZp686H15164;DKFZp686E2262;DKFZp686E13109	GKRSFSVYTNGSTVPSPVKDIGISTKANSLL
NaN	NaN	S	3		0.996865	43.38	320	B3KRY5;B4DPZ5;B4DNU9;Q6NZI2	320;338;347;365	B3KRY5	Polymerase I and transcript release factor	PTRF	EGGAERGEAGDLRRGSSPDVHALLEITEESD
NaN	NaN	S	3		0.996865	43.38	321	B3KRY5;B4DPZ5;B4DNU9;Q6NZI2	321;339;348;366	B3KRY5	Polymerase I and transcript release factor	PTRF	GGAERGEAGDLRRGSSPDVHALLEITEESDA
20.0958	NaN	S	3		0.517209	45.363	24	B7Z3R9	24	B7Z3R9		PXYLP1	LVHLIPVSTPKNGMSSKSRKRIMPDPVTEPP
20.0958	NaN	T	3		0.997801	45.363	5	B7Z3R9	5	B7Z3R9		PXYLP1	___________MDVLTALLLVHLIPVSTPKN
21.7036	NaN	S	3		1	48.131	506	A8K270;Q8IUU5;Q13972	506;506;506	A8K270	Ras-specific guanine nucleotide-releasing factor 1	RASGRF1	QCFLFSKHLIICTRGSGGKLHLTKNGVISLI
21.7036	NaN	T	3		1	48.131	503	A8K270;Q8IUU5;Q13972	503;503;503	A8K270	Ras-specific guanine nucleotide-releasing factor 1	RASGRF1	GERQCFLFSKHLIICTRGSGGKLHLTKNGVI
21.7036	NaN	T	3		1	48.131	513	A8K270;Q8IUU5;Q13972	513;513;513	A8K270	Ras-specific guanine nucleotide-releasing factor 1	RASGRF1	HLIICTRGSGGKLHLTKNGVISLIDCTLLEE
22.5337	NaN	S	2		0.983675	99.53	23	H0YGU3;H7BZ81;H7C3J0;B4DKE1;Q6NUM9	23;161;111;261;322	H0YGU3	All-trans-retinol 13,14-reductase	RETSAT	IQRAGGAVLTKATVQSVLLDSAGKACGVSVK
23.08	NaN	S	3		0.683308	66.777	174	H0YGQ6	174	H0YGQ6		RFXANK	RSSVETKIAEPEALTSPPKPTLAT_______
NaN	NaN	S	2		1	40.616	181	Q9NVW2	181	Q9NVW2	E3 ubiquitin-protein ligase RLIM	RLIM	ENVENNSQRQVENPRSESTSARPSRSERNST
NaN	NaN	S	2		1	40.616	183	Q9NVW2	183	Q9NVW2	E3 ubiquitin-protein ligase RLIM	RLIM	VENNSQRQVENPRSESTSARPSRSERNSTEA
NaN	NaN	S	2		1	40.616	185	Q9NVW2	185	Q9NVW2	E3 ubiquitin-protein ligase RLIM	RLIM	NNSQRQVENPRSESTSARPSRSERNSTEALT
NaN	NaN	T	2		1	40.616	184	Q9NVW2	184	Q9NVW2	E3 ubiquitin-protein ligase RLIM	RLIM	ENNSQRQVENPRSESTSARPSRSERNSTEAL
NaN	NaN	T	2		0.999186	61.765	395	Q59FF9;A0A024RE13;Q9NRR4	395;919;944	Q59FF9	Ribonuclease 3	RNASEN;DROSHA	DRKVHHMHMRKKGINTLINIMSRLGQDDPTP
21.2659	NaN	S	2		0.999968	55.353	86	H0YHG7;Q92730	86;192	H0YHG7	Rho-related GTP-binding protein Rho6	RND1	HSIFRTASMLCLNKPSPLPQKSPVRSLSKRL
21.2659	NaN	T	2		0.566117	55.353	76	H0YHG7;Q92730	76;182	H0YHG7	Rho-related GTP-binding protein Rho6	RND1	GSAFTSEKSIHSIFRTASMLCLNKPSPLPQK
20.9621	14.4058	S	2		0.961246	50.025	84	J3QTR3;Q8WYN9;B2RDW1;P62979	84;49;84;84	J3QTR3	Ubiquitin-40S ribosomal protein S27a;Ubiquitin;40S ribosomal protein S27a	RPS27A;HEL112	LVLRLRGGAKKRKKKSYTTPKKNKHKRKKVK
20.9621	14.4058	T	2		0.788402	50.025	87	J3QTR3;Q8WYN9;B2RDW1;P62979	87;52;87;87	J3QTR3	Ubiquitin-40S ribosomal protein S27a;Ubiquitin;40S ribosomal protein S27a	RPS27A;HEL112	RLRGGAKKRKKKSYTTPKKNKHKRKKVKLAV
NaN	NaN	S	3		0.476426	47.201	41	Q8N6S3;C9JXC1;Q6AI41;B3KS26;A0A0C4DGZ6;H0YAV1;D6W4Z6;Q7LG56;P31350	41;208;166;166;166;277;318;220;258	Q8N6S3	Ribonucleoside-diphosphate reductase subunit M2 B;Ribonucleoside-diphosphate reductase subunit M2	RRM2;DKFZp686M05248;RRM2B;hCG_23833	IFWLKKRGLMPGLTFSNELISRDEGLHCDFA
NaN	NaN	T	3		0.476426	47.201	39	Q8N6S3;C9JXC1;Q6AI41;B3KS26;A0A0C4DGZ6;H0YAV1;D6W4Z6;Q7LG56;P31350	39;206;164;164;164;275;316;218;256	Q8N6S3	Ribonucleoside-diphosphate reductase subunit M2 B;Ribonucleoside-diphosphate reductase subunit M2	RRM2;DKFZp686M05248;RRM2B;hCG_23833	ASIFWLKKRGLMPGLTFSNELISRDEGLHCD
20.5958	NaN	S	4		0.971717	48.177	211	A0A0C4DG29;A0A0C4DFU3;Q86UC2	211;307;449	A0A0C4DG29	Radial spoke head protein 3 homolog	RSPH3	FLPWLMNEVEKTMEYSMVGRTVLDMLIREVV
20.5958	NaN	T	4		0.998465	48.177	207	A0A0C4DG29;A0A0C4DFU3;Q86UC2	207;303;445	A0A0C4DG29	Radial spoke head protein 3 homolog	RSPH3	IEIGFLPWLMNEVEKTMEYSMVGRTVLDMLI
20.8293	NaN	T	3		0.990028	50.938	4742	A0A0A0MRH2;P21817	4742;4748	A0A0A0MRH2	Ryanodine receptor 1	RYR1	YGRERIAELLGMDLATLEITAHNERKPNPPP
19.8487	NaN	S	1		0.998856	86.512	1222	Q9NZJ4	1222	Q9NZJ4	Sacsin	SACS	VNLEKALGIFTKPSLSAVLKHFKIVVDWYSS
NaN	15.1365	S	2		1	45.077	3	H0YKT4;H0YNG3;Q6IAM7;A0A024RC78;P67812	3;3;3;3;3	H0YKT4	Signal peptidase complex catalytic subunit SEC11;Signal peptidase complex catalytic subunit SEC11A	SEC11A;SPC18;SEC11L1	_____________MLSLDFLDDVRRMNKRQL
NaN	19.0504	T	2		0.99447	60.682	332	B4DT54;B4DHR9;A0A0C4DFY0;Q14242	332;353;383;393	B4DT54	P-selectin glycoprotein ligand 1	SELPLG	ATANGGLSKAKSPGLTPEPREDREGDDLTLH
NaN	NaN	T	2		0.993991	70.622	505	B4E2I9;Q99985	505;487	B4E2I9	Semaphorin-3C	SEMA3C	LILEELEVFKNHAPITTMKISSKKQQLYVSS
NaN	NaN	T	2		0.978211	70.622	506	B4E2I9;Q99985	506;488	B4E2I9	Semaphorin-3C	SEMA3C	ILEELEVFKNHAPITTMKISSKKQQLYVSSN
19.5665	17.03	S	2		0.989064	57.532	309	X6R383;A0A087WYZ9;Q96T68	309;321;321	X6R383	Histone-lysine N-methyltransferase SETDB2	SETDB2	ACLQLTARNAKTSPLSSDKITTGYKYKRLQR
19.5665	17.03	S	2		0.989064	57.532	310	X6R383;A0A087WYZ9;Q96T68	310;322;322	X6R383	Histone-lysine N-methyltransferase SETDB2	SETDB2	CLQLTARNAKTSPLSSDKITTGYKYKRLQRQ
19.5665	17.03	T	2		0.975805	57.532	314	X6R383;A0A087WYZ9;Q96T68	314;326;326	X6R383	Histone-lysine N-methyltransferase SETDB2	SETDB2	TARNAKTSPLSSDKITTGYKYKRLQRQIPTG
21.812	NaN	S	3		1	79.471	429	A0A024R8E8;Q7Z333	429;1330	A0A024R8E8	Probable helicase senataxin	SETX	KTVGVVDTRKKTKLISPQNLSVRNNKKLLTS
21.812	NaN	S	3		1	79.471	434	A0A024R8E8;Q7Z333	434;1335	A0A024R8E8	Probable helicase senataxin	SETX	VDTRKKTKLISPQNLSVRNNKKLLTSQELQM
NaN	NaN	S	2		0.814207	72.531	55	B3KR01;B7Z5H8;B7Z691;Q9BQI5	55;245;264;455	B3KR01	SH3-containing GRB2-like protein 3-interacting protein 1	SGIP1	ASSPARPATPLVPCRSTTPPPPPPRPPSRPK
NaN	NaN	T	2		0.814207	72.531	56	B3KR01;B7Z5H8;B7Z691;Q9BQI5	56;246;265;456	B3KR01	SH3-containing GRB2-like protein 3-interacting protein 1	SGIP1	SSPARPATPLVPCRSTTPPPPPPRPPSRPKL
NaN	NaN	S	2		1	66.568	180	Q15464	180	Q15464	SH2 domain-containing adapter protein B	SHB	SSERRPATPAEVRYISPKHRLIKVESAAGGG
NaN	NaN	T	2		1	66.568	172	Q15464	172	Q15464	SH2 domain-containing adapter protein B	SHB	GSPHLYRSSSERRPATPAEVRYISPKHRLIK
19.0082	NaN	T	3		0.999955	59.862	141	I3RY38;A0A087WXW3;Q9Y3P8	141;141;113	I3RY38	Signaling threshold-regulating transmembrane adapter 1	SIT-R;SIT1	TGRLSQDPEPDQQDPTLGGPARAAEEVMCYT
NaN	NaN	S	2		0.623513	78.705	330	E7EUC4;B4DHM9;A8K5P5;A0A024R2Y6;Q9NRH2	330;330;536;536;536	E7EUC4	SNF-related serine/threonine-protein kinase	SNRK	TVHKRYHRRKSQGRGSSCSSSETSDDDSESR
NaN	NaN	S	2		0.879959	78.705	333	E7EUC4;B4DHM9;A8K5P5;A0A024R2Y6;Q9NRH2	333;333;539;539;539	E7EUC4	SNF-related serine/threonine-protein kinase	SNRK	KRYHRRKSQGRGSSCSSSETSDDDSESRRRL
NaN	NaN	S	2		1	64.841	151	E5RGS8;A0A0C4DGW2;P57768	151;253;253	E5RGS8	Sorting nexin-16	SNX16	YRLQKELLEKQKEMESLKKLLSEKQLH____
NaN	NaN	S	2		1	64.841	157	E5RGS8;A0A0C4DGW2;P57768	157;259;259	E5RGS8	Sorting nexin-16	SNX16	LLEKQKEMESLKKLLSEKQLH__________
20.3248	NaN	S	4		0.545029	40.454	25	B4DXW7	25	B4DXW7		SOX30	QSLLCIQQGIPDTPFSKDRNGHVKRPMNAFM
18.3665	NaN	T	3		1	51.771	183	E5KRP5;Q9UBP0	183;183	E5KRP5	Spastin	SPAST	GEQCERARRLQAKMMTNLVMAKDRLQLLEKM
NaN	NaN	S	2		0.995818	50.149	228	F5GWB9;B4DHW8;Q8NHS9	228;228;244	F5GWB9	Spermatogenesis-associated protein 22	SPATA22	YQLQFKEKASSLRIISAVIESMKYWREHAQK
NaN	NaN	S	2		0.998772	50.149	233	F5GWB9;B4DHW8;Q8NHS9	233;233;249	F5GWB9	Spermatogenesis-associated protein 22	SPATA22	KEKASSLRIISAVIESMKYWREHAQKTVLLF
NaN	NaN	S	2		0.404512	44.601	18	E5RGX8;B4DFT3	18;18	E5RGX8		SPIDR	VAMCEQLLGSPATSSSQSVAPRPGAGLKVLF
NaN	NaN	S	2		0.404512	44.601	20	E5RGX8;B4DFT3	20;20	E5RGX8		SPIDR	MCEQLLGSPATSSSQSVAPRPGAGLKVLFTK
NaN	NaN	S	2		1	50.806	4	Q9HCB6	4	Q9HCB6	Spondin-1	SPON1	____________MRLSPAPLKLSRTPALLAL
NaN	NaN	S	2		1	50.806	11	Q9HCB6	11	Q9HCB6	Spondin-1	SPON1	_____MRLSPAPLKLSRTPALLALALPLAAA
NaN	NaN	S	2		0.998783	40.857	156	A0A024R3A8;Q9BRL6	156;156	A0A024R3A8	Serine/arginine-rich splicing factor 8	SRP46;SRSF8	CSRSRSRSRYRGSRYSRSPYSRSPYSRSRYS
NaN	NaN	S	2		0.972998	40.857	158	A0A024R3A8;Q9BRL6	158;158	A0A024R3A8	Serine/arginine-rich splicing factor 8	SRP46;SRSF8	RSRSRSRYRGSRYSRSPYSRSPYSRSRYSRS
NaN	NaN	S	2		0.919191	40.857	161	A0A024R3A8;Q9BRL6	161;161	A0A024R3A8	Serine/arginine-rich splicing factor 8	SRP46;SRSF8	SRSRYRGSRYSRSPYSRSPYSRSRYSRSPYS
NaN	NaN	S	2		0.939373	40.857	166	A0A024R3A8;Q9BRL6	166;166	A0A024R3A8	Serine/arginine-rich splicing factor 8	SRP46;SRSF8	RGSRYSRSPYSRSPYSRSRYSRSPYSRSRYR
NaN	NaN	S	2		0.999537	57.532	124	H7C5C6;H7C5K2;H7C5A5;H0Y860;B3KUB5;Q9P246	124;230;522;530;617;522	H7C5C6	Stromal interaction molecule 2	STIM2	ARSSSLCRSRRSIVPSSPQPQRAQLAPHAPH
NaN	NaN	S	2		0.999865	57.532	125	H7C5C6;H7C5K2;H7C5A5;H0Y860;B3KUB5;Q9P246	125;231;523;531;618;523	H7C5C6	Stromal interaction molecule 2	STIM2	RSSSLCRSRRSIVPSSPQPQRAQLAPHAPHP
20.6222	NaN	T	2		0.988125	61.444	211	Q96SR7;Q9NWX4;Q8NBY1;Q499L9;B4E0Y9;Q9P289	211;273;372;396;418;396	Q96SR7	Serine/threonine-protein kinase 26	STK26;MST4	LEKSIAVAEAACPGITDKMVKKLIEKFQKCS
20.1754	NaN	S	3		0.780057	47.016	193	B7Z9H7;B4DR46;Q8WU08	193;193;193	B7Z9H7	Serine/threonine-protein kinase 32A	STK32A	TTMAGTKPYMAPEMFSSRKGAGYSFAVDWWS
NaN	NaN	T	3		0.46956	47.016	175	B7Z9H7;B4DR46;Q8WU08	175;175;175	B7Z9H7	Serine/threonine-protein kinase 32A	STK32A	VHITDFNIAAMLPRETQITTMAGTKPYMAPE
18.7366	NaN	S	3		0.959546	57.148	213	A8K4U4;Q5VSL9	213;213	A8K4U4	Striatin-interacting protein 1	STRIP1	ACSSAVRKPAISLADSTDLRVLLNIMYLIVE
NaN	NaN	S	3		0.499954	44.5	39	B4DTE0;A0A087WTG8;A0A0A0MR68;Q17R54;A0A024R1I8;Q59EX7;O14994	39;148;148;404;405;436;405	B4DTE0	Synapsin-3	SYN3	VSKMSQLPMPGGTAPSPLRPWAPQIKSAKSP
NaN	NaN	T	3		0.499954	44.5	36	B4DTE0;A0A087WTG8;A0A0A0MR68;Q17R54;A0A024R1I8;Q59EX7;O14994	36;145;145;401;402;433;402	B4DTE0	Synapsin-3	SYN3	DLVVSKMSQLPMPGGTAPSPLRPWAPQIKSA
NaN	NaN	S	2		1	58.699	135	B4DP68;A0A024R189;Q9BQ87	135;293;293	B4DP68	F-box-like/WD repeat-containing protein TBL1Y	TBL1Y	PIFALKWNKKGNYVLSAGVDKTTIIWDAHTG
24.7679	20.0951	T	3		0.990868	56.485	85	X6R7X0;Q96MN5	85;55	X6R7X0	Transcription elongation factor A N-terminal and central domain-containing protein 2	TCEANC2	EDIKRWKTMLELPDQTKENLVEALQELKKKI
26.8056	17.7682	S	4		0.914642	56.407	1511	B5MCY1	1511	B5MCY1	Tudor domain-containing protein 15	TDRD15	EMKKGKSNESEGSMNSNQQLFKIPLEEFKLG
NaN	17.245	S	3		0.802112	55.127	78	H0YJF6	78	H0YJF6		TEP1	MVIGWLLDIERMALGSTKSLQVPRGLRVRHW
NaN	NaN	S	2		0.874132	61.213	99	B4DIA5;A0A024QZ23;P19532	99;204;204	B4DIA5	Transcription factor E3	TFE3	YHLQQARRQQVKQYLSTTLGPKLASQALTPP
NaN	NaN	T	2		0.562934	61.213	100	B4DIA5;A0A024QZ23;P19532	100;205;205	B4DIA5	Transcription factor E3	TFE3	HLQQARRQQVKQYLSTTLGPKLASQALTPPP
NaN	NaN	T	2		0.562934	61.213	101	B4DIA5;A0A024QZ23;P19532	101;206;206	B4DIA5	Transcription factor E3	TFE3	LQQARRQQVKQYLSTTLGPKLASQALTPPPG
NaN	NaN	S	2		1	52.555	102	Q8N1Q8	102	Q8N1Q8	Acyl-coenzyme A thioesterase THEM5	THEM5	SFKSNRDHIRGLKLPSGLAVSSDKGDCRIFT
NaN	NaN	S	2		1	52.555	107	Q8N1Q8	107	Q8N1Q8	Acyl-coenzyme A thioesterase THEM5	THEM5	RDHIRGLKLPSGLAVSSDKGDCRIFTRCIQV
NaN	NaN	S	2		1	52.555	108	Q8N1Q8	108	Q8N1Q8	Acyl-coenzyme A thioesterase THEM5	THEM5	DHIRGLKLPSGLAVSSDKGDCRIFTRCIQVE
NaN	NaN	T	2		1	52.555	117	Q8N1Q8	117	Q8N1Q8	Acyl-coenzyme A thioesterase THEM5	THEM5	SGLAVSSDKGDCRIFTRCIQVEGQGFEYVIF
21.7188	NaN	T	3		0.996013	40.254	4	D6RA51;Q6PCD4;O15455	4;4;4	D6RA51	Toll-like receptor 3	TLR3	____________MRQTLPCIYFWGGLLPFGM
NaN	NaN	S	2		1	42.095	15	H0YLD3;H0YLW5;H0YLN2;H0YMD4;H0YL40;A0A024R9I9;Q8N6Q1	15;15;15;15;15;15;15	H0YLD3	Transmembrane and coiled-coil domain-containing protein 5A	TMCO5A;TMCO5	_MEISRLAQSKRNIISLNMDLERDTQRIDEA
22.6582	NaN	S	3		0.999033	43.208	315	A0A024RD40;B3KMB6;A0A024RD71;O75509	315;315;315;315	A0A024RD40	Tumor necrosis factor receptor superfamily member 21	TNFRSF21	HQQGPHHRHILKLLPSMEATGGEKSSTPIKG
NaN	NaN	S	3		0.467245	43.208	324	A0A024RD40;B3KMB6;A0A024RD71;O75509	324;324;324;324	A0A024RD40	Tumor necrosis factor receptor superfamily member 21	TNFRSF21	ILKLLPSMEATGGEKSSTPIKGPKRGHPRQN
NaN	NaN	S	3		0.467051	43.208	325	A0A024RD40;B3KMB6;A0A024RD71;O75509	325;325;325;325	A0A024RD40	Tumor necrosis factor receptor superfamily member 21	TNFRSF21	LKLLPSMEATGGEKSSTPIKGPKRGHPRQNL
22.6582	NaN	T	3		0.956594	43.208	319	A0A024RD40;B3KMB6;A0A024RD71;O75509	319;319;319;319	A0A024RD40	Tumor necrosis factor receptor superfamily member 21	TNFRSF21	PHHRHILKLLPSMEATGGEKSSTPIKGPKRG
NaN	NaN	S	2		0.491933	46.994	421	B7ZB27;B4DLV2;Q8WTY5;Q59H80;Q71UH4;Q02880	421;421;428;952;1541;1569	B7ZB27	DNA topoisomerase 2;DNA topoisomerase 2-beta	TOP2B	NEGDYNPGRKTSKTTSKKPKKTSFDQDSDVD
17.4853	NaN	T	2		0.697506	46.994	419	B7ZB27;B4DLV2;Q8WTY5;Q59H80;Q71UH4;Q02880	419;419;426;950;1539;1567	B7ZB27	DNA topoisomerase 2;DNA topoisomerase 2-beta	TOP2B	SENEGDYNPGRKTSKTTSKKPKKTSFDQDSD
NaN	NaN	T	2		0.491933	46.994	420	B7ZB27;B4DLV2;Q8WTY5;Q59H80;Q71UH4;Q02880	420;420;427;951;1540;1568	B7ZB27	DNA topoisomerase 2;DNA topoisomerase 2-beta	TOP2B	ENEGDYNPGRKTSKTTSKKPKKTSFDQDSDV
23.9478	18.0615	S	2		0.793018	99.069	3	L8EAQ6	3	L8EAQ6		TRANK1	_____________MMSSFTTFLLILRLIRNG
23.9478	18.0615	T	2		0.999636	99.069	6	L8EAQ6	6	L8EAQ6		TRANK1	__________MMSSFTTFLLILRLIRNGRSF
NaN	16.4181	S	3		0.797618	46.159	88	Q96Q05	88	Q96Q05	Trafficking protein particle complex subunit 9	TRAPPC9	THRKVVGLITITDCFSAKDWPQTFEKFHVQK
NaN	16.4181	T	3		0.80608	46.159	82	Q96Q05	82	Q96Q05	Trafficking protein particle complex subunit 9	TRAPPC9	EWGDFQTHRKVVGLITITDCFSAKDWPQTFE
NaN	NaN	T	2		0.999435	78.939	172	Q6AZZ1	172	Q6AZZ1	E3 ubiquitin-protein ligase TRIM68	TRIM68	EEAWKLEVGERKRTATWKIQVETRKQSIVWE
NaN	NaN	T	2		0.999999	78.939	179	Q6AZZ1	179	Q6AZZ1	E3 ubiquitin-protein ligase TRIM68	TRIM68	VGERKRTATWKIQVETRKQSIVWEFEKYQRL
21.8261	17.3408	S	3		1	51.643	363	Q15642	363	Q15642	Cdc42-interacting protein 4	TRIP10	GPPSPRSGRDPLAILSEISKSVKPRLASFRS
21.8261	17.3408	S	3		1	51.643	366	Q15642	366	Q15642	Cdc42-interacting protein 4	TRIP10	SPRSGRDPLAILSEISKSVKPRLASFRSLRG
21.8261	17.3408	S	3		1	51.643	368	Q15642	368	Q15642	Cdc42-interacting protein 4	TRIP10	RSGRDPLAILSEISKSVKPRLASFRSLRGSR
22.7601	18.9464	S	2		1	127.46	165	Q9HAF4;Q4VXD4;Q504Y1;Q9H200;A0A023JDW0;Q6NW43;Q8TBK0;H7BYP1;G5E9G1;A2A3F3;A2A3F4;E9PBI7;A2A3F7;Q9HCF6	165;165;165;273;261;270;260;165;165;165;165;165;320;318	Q9HAF4	Transient receptor potential cation channel subfamily M member 3	TRPM3;MLSN2	YGAEVKLRRQLEKHISLQKINTSFHSYKTAH
20.4156	NaN	T	2		1	76.221	913	X5D9D6;X5D7Q2;X5D2U8;H3BMQ0;P49815	913;913;913;924;913	X5D9D6	Tuberin	TSC2	IRCRLPFRKDFVPFITKGLRSNVLLSFDDTP
NaN	NaN	T	2		0.999974	65.895	33	A0A075B7B2;Q9NVK3;Q6MZP1;Q9NV73;Q96AE7	33;109;128;358;358	A0A075B7B2	Tetratricopeptide repeat protein 17	TTC17;DKFZp686D20222	KLEQKLEAQHRSLQRTLNELKEYQKQHDHYL
20.645	NaN	S	3		1	64.842	5	G3V2C3	5	G3V2C3		TTC6	___________MKAQSTASMPPARPAPRAFP
20.645	NaN	S	3		1	64.842	8	G3V2C3	8	G3V2C3		TTC6	________MKAQSTASMPPARPAPRAFPAPQ
20.645	NaN	T	3		1	64.842	6	G3V2C3	6	G3V2C3		TTC6	__________MKAQSTASMPPARPAPRAFPA
20.6768	NaN	T	2		0.580205	73.76	18292	D3DPF9;A0A0A0MRA3;C0JYZ2;D3DPG0;A0A0A0MTS7;Q8WZ42	18292;18484;24789;26308;27357;25716	D3DPF9	Titin	TTN	TDGGQYILKLSNVGGTKSIPITVKVLDRPGP
20.6768	NaN	T	2		0.818005	73.76	18298	D3DPF9;A0A0A0MRA3;C0JYZ2;D3DPG0;A0A0A0MTS7;Q8WZ42	18298;18490;24795;26314;27363;25722	D3DPF9	Titin	TTN	ILKLSNVGGTKSIPITVKVLDRPGPPEGPLK
NaN	17.7481	T	2		0.945745	91.069	18263	D3DPF9;A0A0A0MRA3;C0JYZ2;D3DPG0;A0A0A0MTS7;Q8WZ42	18263;18455;24760;26279;27328;25687	D3DPF9	Titin	TTN	GKELEETAARMEIKSTIQKTTLVVKDCIRTD
20.0798	NaN	S	3		0.960505	50.883	991	A0A024R1A3;P22314;Q5JRR6;B3KUJ2;B4DDE4;B4DL67	991;991;439;439;503;536	A0A024R1A3	Ubiquitin-like modifier-activating enzyme 1	UBE1;UBA1	LDYFKTEHKLEITMLSQGVSMLYSFFMPAAK
20.0798	NaN	S	3		0.989025	50.883	995	A0A024R1A3;P22314;Q5JRR6;B3KUJ2;B4DDE4;B4DL67	995;995;443;443;507;540	A0A024R1A3	Ubiquitin-like modifier-activating enzyme 1	UBE1;UBA1	KTEHKLEITMLSQGVSMLYSFFMPAAKLKER
NaN	NaN	S	2		0.99975	41.621	184	A0A087WVR3;A0A087WTW0;Q96T88	184;235;171	A0A087WVR3	E3 ubiquitin-protein ligase UHRF1	UHRF1	VVRVTRKAPSRDEPCSSTSRPALEEDVIYHV
NaN	NaN	S	2		0.99975	41.621	185	A0A087WVR3;A0A087WTW0;Q96T88	185;236;172	A0A087WVR3	E3 ubiquitin-protein ligase UHRF1	UHRF1	VRVTRKAPSRDEPCSSTSRPALEEDVIYHVK
NaN	NaN	S	2		0.999885	41.621	187	A0A087WVR3;A0A087WTW0;Q96T88	187;238;174	A0A087WVR3	E3 ubiquitin-protein ligase UHRF1	UHRF1	VTRKAPSRDEPCSSTSRPALEEDVIYHVKYD
NaN	NaN	T	2		0.999807	41.621	186	A0A087WVR3;A0A087WTW0;Q96T88	186;237;173	A0A087WVR3	E3 ubiquitin-protein ligase UHRF1	UHRF1	RVTRKAPSRDEPCSSTSRPALEEDVIYHVKY
19.2152	NaN	T	2		0.992727	72.23	668	B7Z7T1;B2RAT5;A0A024RA74;Q8TCY9	668;702;702;711	B7Z7T1	Up-regulator of cell proliferation	URG4;URGCP	STVGVPGTGKSTLLNTMFGLRFATGKSCGPR
20.937	NaN	S	2		0.998852	48.467	14	B4DN46;B7Z3J0;F8W0H4;Q2NL66;Q9Y4E8	14;14;14;14;14	B4DN46	Ubiquitin carboxyl-terminal hydrolase 15	USP15	__MAEGGAADLDTQRSDIATLLKTSLRKGDT
20.937	NaN	T	2		0.998712	48.467	18	B4DN46;B7Z3J0;F8W0H4;Q2NL66;Q9Y4E8	18;18;18;18;18	B4DN46	Ubiquitin carboxyl-terminal hydrolase 15	USP15	EGGAADLDTQRSDIATLLKTSLRKGDTWYLV
22.917	NaN	T	2		0.999999	93.096	632	C9JPC9;A4D2N6;Q9H9J4	632;786;786	C9JPC9	Ubiquitin carboxyl-terminal hydrolase;Ubiquitin carboxyl-terminal hydrolase 42	USP42	STKKAPPPRDPGTPATKEGAWEAMAVAPEEP
22.1615	NaN	S	2		1	101.65	926	O75691	926	O75691	Small subunit processome component 20 homolog	UTP20	AAKQLIAHLQVFSKFSNPRALYLESKLYELY
21.7577	NaN	S	2		0.780919	83.206	431	B7Z6M7;F5H008;B7Z1N4;Q9H267	431;449;449;476	B7Z6M7	Vacuolar protein sorting-associated protein 33B	VPS33B	KLVTDKAAGKITDAFSSLAKRSNFRAISKKL
21.7577	NaN	S	2		0.780919	83.206	432	B7Z6M7;F5H008;B7Z1N4;Q9H267	432;450;450;477	B7Z6M7	Vacuolar protein sorting-associated protein 33B	VPS33B	LVTDKAAGKITDAFSSLAKRSNFRAISKKLN
20.7863	NaN	S	3		0.942318	57.798	85	H0YJW0	85	H0YJW0		WDR25	SRRRRYEGHKVLLSLSPRRMLSPSPKPPGSP
20.7863	NaN	S	3		0.998946	57.798	91	H0YJW0	91	H0YJW0		WDR25	EGHKVLLSLSPRRMLSPSPKPPGSPGHGPWG
20.7863	NaN	S	3		0.99236	57.798	93	H0YJW0	93	H0YJW0		WDR25	HKVLLSLSPRRMLSPSPKPPGSPGHGPWGAW
NaN	17.2545	S	2		1	76.1	2	E9PRU3	2	E9PRU3		WEE1	______________MSYFKEAELKDLLLQVG
NaN	NaN	T	2		0.810254	45.14	43	Q15905;C9J5V9;Q6PKI6;Q05D43;P67809	43;43;43;43;43	Q15905	Nuclease-sensitive element-binding protein 1	YB-1;YBX1	GTTGSGAGSGGPGGLTSAAPAGGDKKVIGED
22.437	17.7789	S	2		1	51.073	1131	Q6ZMY0;Q9H6S0	1131;1221	Q6ZMY0	Probable ATP-dependent RNA helicase YTHDC2	YTHDC2	EFSDECTTAERVLMKSPSPALHPPQKYKDRG
22.437	17.7789	S	2		1	51.073	1133	Q6ZMY0;Q9H6S0	1133;1223	Q6ZMY0	Probable ATP-dependent RNA helicase YTHDC2	YTHDC2	SDECTTAERVLMKSPSPALHPPQKYKDRGIL
20.9195	NaN	S	3		0.611163	42.347	167	B4DT65;B3KTL8;Q9BYJ9	167;217;217	B4DT65	YTH domain-containing family protein 1	YTHDF1	TVGSVVSSVALTGVLSGNGGTNVNMPVSKPT
NaN	NaN	S	3		0.380162	48.854	464	Q5HYM0	464	Q5HYM0	Probable ribonuclease ZC3H12B	ZC3H12B	EWLSIARKPEASSVPSLVTALSVPTIPPPKS
20.3844	NaN	T	3		0.928476	48.854	473	Q5HYM0	473	Q5HYM0	Probable ribonuclease ZC3H12B	ZC3H12B	EASSVPSLVTALSVPTIPPPKSHAVGALNTR
NaN	NaN	S	2		0.510884	74.962	828	A0A087WYS3;H7C4X9;A0A0A0MTK7;Q9ULU4	828;836;883;955	A0A087WYS3	Protein kinase C-binding protein 1	ZMYND8	TMTEIYNDLSKNTTGSTIAEIRRLRIEIEKL
NaN	NaN	T	2		0.991878	74.962	825	A0A087WYS3;H7C4X9;A0A0A0MTK7;Q9ULU4	825;833;880;952	A0A087WYS3	Protein kinase C-binding protein 1	ZMYND8	IKGTMTEIYNDLSKNTTGSTIAEIRRLRIEI
NaN	NaN	T	2		0.986353	74.962	826	A0A087WYS3;H7C4X9;A0A0A0MTK7;Q9ULU4	826;834;881;953	A0A087WYS3	Protein kinase C-binding protein 1	ZMYND8	KGTMTEIYNDLSKNTTGSTIAEIRRLRIEIE
NaN	NaN	T	2		0.510884	74.962	829	A0A087WYS3;H7C4X9;A0A0A0MTK7;Q9ULU4	829;837;884;956	A0A087WYS3	Protein kinase C-binding protein 1	ZMYND8	MTEIYNDLSKNTTGSTIAEIRRLRIEIEKLQ
NaN	NaN	S	2		0.499844	58.132	139	G3V2Q8;A8K3T5;Q9P2Y4	139;139;139	G3V2Q8	Zinc finger protein 219	ZNF219	EERALLREARLGRARSSGGMQATPATEGLAR
NaN	NaN	S	2		0.499844	58.132	140	G3V2Q8;A8K3T5;Q9P2Y4	140;140;140	G3V2Q8	Zinc finger protein 219	ZNF219	ERALLREARLGRARSSGGMQATPATEGLARP
NaN	NaN	S	2		1	40.573	6	A0A087X068;A0A087WVZ7;Q9UJW7	6;6;6	A0A087X068	Zinc finger protein 229	ZNF229	__________METLTSRHEKRALHSQASAIS
NaN	NaN	T	2		1	40.573	3	A0A087X068;A0A087WVZ7;Q9UJW7	3;3;3	A0A087X068	Zinc finger protein 229	ZNF229	_____________METLTSRHEKRALHSQAS
NaN	NaN	T	2		1	40.573	5	A0A087X068;A0A087WVZ7;Q9UJW7	5;5;5	A0A087X068	Zinc finger protein 229	ZNF229	___________METLTSRHEKRALHSQASAI
19.31	NaN	S	2		1	58.132	132	Q05DD3	132	Q05DD3		ZNF440	TMERNPMNVKNAEKHSACLLPFIDMKRLTLE
NaN	NaN	S	3		0.681709	53.255	452	A8K1C6;A8K8T4;Q5VIY5;P17035	452;505;505;645	A8K1C6	Zinc finger protein 468;Zinc finger protein 28	ZNF468;ZNF28	TGEKPYKCNECGKTFSQMSSLVYHHRLHSGE
NaN	NaN	S	3		0.991466	53.255	465	A8K1C6;A8K8T4;Q5VIY5;P17035	465;518;518;658	A8K1C6	Zinc finger protein 468;Zinc finger protein 28	ZNF468;ZNF28	TFSQMSSLVYHHRLHSGEKP___________
20.1217	NaN	S	4		1	54.871	149	Q9NVH8;Q9NZF0;A0A087WZL9;A7E234;Q9H582	149;418;418;845;846	Q9NVH8	Zinc finger protein 644	ZNF644	DFLHKMTVVVLQKLNSAEKKDSYETEDESSW
20.1217	NaN	T	4		1	54.871	140	Q9NVH8;Q9NZF0;A0A087WZL9;A7E234;Q9H582	140;409;409;836;837	Q9NVH8	Zinc finger protein 644	ZNF644	GGEDLDSYPDFLHKMTVVVLQKLNSAEKKDS
NaN	NaN	S	2		0.994826	82.261	86	A2NYU6	86	A2NYU6			MSVDTSKNQVSLRLRSVTAKDAAVYYCARHL
20.5839	NaN	S	4		0.904936	43.261	323	A8K088	323	A8K088			QKERDVIMREFRSGSSRALITTDLLARGIDV
NaN	17.3951	S	3		1	56.569	133	A8KAN3	133	A8KAN3	Non-specific serine/threonine protein kinase		KKNPQAALDVLEFYNSKKTSNSQKYMSFTDK
NaN	NaN	S	3		0.585244	42.923	293	B4DM02	293	B4DM02			GPESPLSSTKPVWGRSVDGEPSPKAGVCTIA
NaN	NaN	S	2		1	42.52	142	B7Z9D6	142	B7Z9D6			LGFQHVGRPVLQNPKSMFCNDEDSMFKKGWE
NaN	NaN	S	2		1	42.52	150	B7Z9D6	150	B7Z9D6			PVLQNPKSMFCNDEDSMFKKGWEISPLLGIQ
21.1923	NaN	S	3		1	44.567	488	B7ZAI1	488	B7ZAI1			AVTWYNQEKLILFMVSKDASVKEYISKELQK
21.1923	NaN	S	3		1	44.567	492	B7ZAI1	492	B7ZAI1			YNQEKLILFMVSKDASVKEYISKELQKYLPS
21.1923	NaN	S	3		1	44.567	498	B7ZAI1	498	B7ZAI1			ILFMVSKDASVKEYISKELQKYLPSHAVPDE
NaN	NaN	S	3		0.931534	52.19	18	E4VPC2	18	E4VPC2			VHIIRSSLIYALFTRSISNY___________
NaN	NaN	S	3		0.976942	52.19	20	E4VPC2	20	E4VPC2			IIRSSLIYALFTRSISNY_____________
21.3999	NaN	S	3		0.944846	58.461	30	Q13497	30	Q13497			LSGGQRSLVALSLILSMLLLKPAPIYIL___
NaN	NaN	S	3		0.99997	53.958	76	Q6ZN25	76	Q6ZN25			NCTARLRTLNFFFAMSGKVKDGTPCSPNKND
NaN	NaN	S	2		0.987405	43.958	169	Q9NP17	169	Q9NP17			PQLIDIEKRGSTFHISCSSCRLTNCLDSSAY
NaN	NaN	S	2		0.940425	43.958	171	Q9NP17	171	Q9NP17			LIDIEKRGSTFHISCSSCRLTNCLDSSAYVY
18.9834	NaN	S	2		0.92241	57.149	154	Q9UF83	154	Q9UF83	Uncharacterized protein DKFZp434B061		RASPTGTPPRAWATRSPSTASLTRTPSRASL
18.9834	NaN	S	2		0.549846	57.149	156	Q9UF83	156	Q9UF83	Uncharacterized protein DKFZp434B061		SPTGTPPRAWATRSPSTASLTRTPSRASLTR
20.2343	NaN	S	4	+	0.873708	43.791	1			REV__Q3MS88
20.6629	NaN	S	3	+	0.981213	65.207	69			REV__Q2TAM6
NaN	NaN	T	2		0.998952	82.261	88	A2NYU6	88	A2NYU6			VDTSKNQVSLRLRSVTAKDAAVYYCARHLGH
20.5839	NaN	T	4		0.538249	43.261	328	A8K088	328	A8K088			VIMREFRSGSSRALITTDLLARGIDVQQVSL
NaN	NaN	T	3		0.78993	52.541	325	A8K8T9	325	A8K8T9			CGAMSSIKKPTTEKETLFQELSVLQGKHTTE
NaN	NaN	T	3		0.49401	52.541	338	A8K8T9	338	A8K8T9			KETLFQELSVLQGKHTTEHEMSILKKSLTLQ
NaN	NaN	T	3		0.49401	52.541	339	A8K8T9	339	A8K8T9			ETLFQELSVLQGKHTTEHEMSILKKSLTLQK
NaN	NaN	T	2		0.99933	62.528	2	B2RD24	2	B2RD24			______________MTMSIQWKTRQLQSKLH
NaN	NaN	T	3		0.475486	42.923	286	B4DM02	286	B4DM02			SRGIASDGPESPLSSTKPVWGRSVDGEPSPK
NaN	NaN	T	3		0.498351	46.678	791	B4DM59	791	B4DM59	Kinesin-like protein		AHISAAVGSYAETLSTIQIASRVLRM_____
NaN	NaN	T	3		0.998028	53.958	68	Q6ZN25	68	Q6ZN25			KWKRKIDANCTARLRTLNFFFAMSGKVKDGT
NaN	NaN	T	2		0.766388	43.958	165	Q9NP17	165	Q9NP17			LLGLPQLIDIEKRGSTFHISCSSCRLTNCLD
18.9834	NaN	T	2		0.974369	57.149	152	Q9UF83	152	Q9UF83	Uncharacterized protein DKFZp434B061		PPRASPTGTPPRAWATRSPSTASLTRTPSRA
18.9834	NaN	T	2		0.550306	57.149	157	Q9UF83	157	Q9UF83	Uncharacterized protein DKFZp434B061		PTGTPPRAWATRSPSTASLTRTPSRASLTRW
NaN	NaN	T	2	+	0.674007	74.698	11			REV__K7EQQ7
20.6629	NaN	T	3	+	0.960604	65.207	55			REV__Q2TAM6

## Sheet: PKN3 substrates
Gene	Protein names	UniProt identifier	Site	Position	Phosphosite localization probability	Sequence surrounding the phosphosite	Score
ADM2	Adrenomedullin-2	Q7Z4H4	S	24	0.990182	LGCISLLCLQLPGSLSRSLGGDPRPVKPREP	49.094
ADRBK2	Alternative protein ADRBK2	L8EAE0	T	42	0.953087	CHHSCKVLMPLIGPFTDVTISGPMFKKKGLA	44.391
ADRBK2	Alternative protein ADRBK2	L8EAE0	T	45	0.79468	SCKVLMPLIGPFTDVTISGPMFKKKGLAGHD	44.391
AK3	GTP:AMP phosphotransferase AK3, mitochondrial	Q7Z531	S	13	0.979735	___MGAPGSGKGTVSSRISTHFELKHLSSGD	46.88
AK7	Adenylate kinase 7	Q96M32	T	154	0.964886	EVSHFEKRKLFILLSTVMTWARSKALDPEDS	45.28
AK7	Adenylate kinase 7	Q96M32	S	153	0.930523	EEVSHFEKRKLFILLSTVMTWARSKALDPED	45.28
ALPK2	Alpha-protein kinase 2	Q86TB3	S	27	0.997593	LCFLSTLLSQKVPEKSDAVLRCIISGQPKPE	49.049
ANGPTL5	Angiopoietin-related protein 5	Q86XS5	S	320	1	VDNDGCRPACLVNGQSVKSCSHLHNKTGWWF	66.595
ANK3	Ankyrin-3	Q12955	T	1015	0.999835	SRHHGMRIIIPPRKCTAPTRITCRLVKRHKL	75.387
ANK3	Ankyrin-3	Q12955	T	1018	0.999792	HGMRIIIPPRKCTAPTRITCRLVKRHKLANP	75.387
ANKRD26	Ankyrin repeat domain-containing protein 26	Q9UPS8	S	1435	0.944106	LHLDTKNQILQEELLSMKTVQKKCEKLQKNK	74.966
ANKRD50	Ankyrin repeat domain-containing protein 50	Q9ULJ7	T	591	0.99551	AHGHTPLTLAARQGHTKVVNCLIGCGANINH	40.937
ANKRD50	Ankyrin repeat domain-containing protein 50	Q9ULJ7	T	583	0.994853	GADLEIEDAHGHTPLTLAARQGHTKVVNCLI	40.937
ANLN	Actin-binding protein anillin	Q9NQW6	T	916	0.99404	KSKAITPKRLLTSITTKSNIHSSVMASPGGL	74.415
ANLN	Actin-binding protein anillin	Q9NQW6	T	912	0.857816	KKTSKSKAITPKRLLTSITTKSNIHSSVMAS	74.415
ANLN	Actin-binding protein anillin	Q9NQW6	T	915	0.773735	SKSKAITPKRLLTSITTKSNIHSSVMASPGG	74.415
APBA1	Amyloid beta A4 precursor protein-binding family A member 1	Q02410	S	491	1	TPSKNVRMMQAQEAVSRIKAPEGESQPMTEV	69.716
AQR	Intron-binding protein aquarius	O60306	S	1225	1	LFMYMCLLGYPADKISILTTYNGQKHLIRDI	41.56
AQR	Intron-binding protein aquarius	O60306	T	1228	1	YMCLLGYPADKISILTTYNGQKHLIRDIINR	41.56
AQR	Intron-binding protein aquarius	O60306	T	1229	1	MCLLGYPADKISILTTYNGQKHLIRDIINRR	41.56
ARFGEF2	Brefeldin A-inhibited guanine nucleotide-exchange protein 2	Q9Y6D5	S	87	0.999933	FELACQSKSPRVVSTSLDCLQKLIAYGHITG	54.486
ARFGEF2	Brefeldin A-inhibited guanine nucleotide-exchange protein 2	Q9Y6D5	S	85	0.997148	LPFELACQSKSPRVVSTSLDCLQKLIAYGHI	54.486
ARFGEF2	Brefeldin A-inhibited guanine nucleotide-exchange protein 2	Q9Y6D5	T	86	0.997148	PFELACQSKSPRVVSTSLDCLQKLIAYGHIT	54.486
ARHGAP18	Rho GTPase-activating protein 18	Q8N392	T	158	0.999905	TQAAAVQKRVETVSQTLRKKNKQYQIPDVRD	111.46
ARHGAP18	Rho GTPase-activating protein 18	Q8N392	S	156	0.996167	TRTQAAAVQKRVETVSQTLRKKNKQYQIPDV	111.46
ATAD5	ATPase family AAA domain-containing protein 5	Q96QE3	T	69	0.991917	FAPPKPSNILDYFRKTSPTNEKTQLGKECKI	54.539
ATAD5	ATPase family AAA domain-containing protein 5	Q96QE3	S	70	0.973179	APPKPSNILDYFRKTSPTNEKTQLGKECKIK	54.539
ATAD5	ATPase family AAA domain-containing protein 5	Q96QE3	T	175	0.936557	RYKKQVEVLAENIQDTKSQPNTMTSLQNSKK	43.956
ATP7B	Cu++ transporting ATPase beta polypeptide	A6N865	T	56	0.972695	GTAEASSENPLGVAVTKYCKE__________	44.1
ATR	Serine/threonine-protein kinase ATR	Q13535	S	176	1	RRNVMGHAVEWPVVMSRFLSQLDEHMGYLQS	49.066
ATXN7L3	Ataxin-7-like protein 3	Q14CW9	S	157	0.999889	NDWSYGSEKKAKKRKSDKNPNSPRRSKSLKH	49.632
BCL2L10	Bcl-2-like protein 10	H0YMD5	T	205	0.998521	LSLLQDPLSTGFLEKTAGPGFSVMLVNNSLH	48.182
BICC1	Protein bicaudal C homolog 1	Q9H694	S	124	0.985649	SGKKEDVKEAKEMIMSVLDTKSNRVTLKMDV	41.257
BLOC1S4	Biogenesis of lysosome-related organelles complex 1 subunit 4	Q9NUP1	T	176	0.999587	AELGTFPRAFKKLLHTMNVPSLFSKSAPSRP	47.844
BLOC1S4	Biogenesis of lysosome-related organelles complex 1 subunit 4	Q9NUP1	S	184	0.854602	AFKKLLHTMNVPSLFSKSAPSRPQQAGYEAP	47.844
BOD1	Biorientation of chromosomes in cell division protein 1	Q96IK1	S	134	0.995511	VVQSGMLEAGVDRIISQVVDPKLNHIFRP__	46.099
BOD1	Biorientation of chromosomes in cell division protein 1	Q96IK1	S	118	0.819622	___MNKNQLRNGLRQSVVQSGMLEAGVDRII	46.099
BRD4	Bromodomain-containing protein 4	O60885	S	601	0.999972	KEPAPMKSKPPPTYESEEEDKCKPMSYEEKR	101.9
BRF1	Transcription factor IIIB 90 kDa subunit	Q92994	S	535	0.988734	TAREAIEKMLEQKKISSKINYSVLRGLSSAG	75.109
C10orf12	Uncharacterized protein C10orf12	Q8N655	T	1168	1	SAGKSCPPSRKEKENTNKRPSQSIASETLTK	53.554
C19orf44	Uncharacterized protein C19orf44	Q9H6X5	S	599	0.998775	SPAVLALHDVLKQQLSLTQQFIQASRHLHAS	45.957
C19orf44	Uncharacterized protein C19orf44	Q9H6X5	T	601	0.998446	AVLALHDVLKQQLSLTQQFIQASRHLHASLL	45.957
C21orf105	C21orf105 protein	Q9BSD2	S	147	0.800635	IHRTRVKLTPKAASSSKTLTAKCLSGPISPT	68.44
C21orf105	C21orf105 protein	Q9BSD2	S	146	0.768991	WIHRTRVKLTPKAASSSKTLTAKCLSGPISP	68.44
C5orf42	Uncharacterized protein C5orf42	Q9H799	T	2936	0.991703	QEHDPFCPRSNPLYMTSREIRLRQKMKHEKD	42.718
C5orf42	Uncharacterized protein C5orf42	Q9H799	S	2937	0.988738	EHDPFCPRSNPLYMTSREIRLRQKMKHEKDR	42.718
C5orf60	Putative uncharacterized protein C5orf60	A6NFR6	S	173	0.997815	TSFHVSPRAPLAPLASMPSSVPKTSVESLGS	48.44
CARD18	Caspase recruitment domain-containing protein 18	G5EA35	T	10	1	______MNKVRDENDTVMDKARVLIDLVTGK	51.03
CASP3	Caspase-3	P42574	T	4	0.974197	____________MENTENSVDSKSIKNLEPK	60.478
CCDC144A	Coiled-coil domain-containing protein 144A	A2RUR9	S	805	0.991781	TSKQKELEMARKKMNSEISHRHQKEKDLFHE	82.029
CCDC152	Alternative protein CCDC152	L0R835	S	44	1	FTKVFIFESLEQIYKSLFNKLIEIGIMREK_	62.408
CCDC169	Coiled-coil domain-containing protein 169	A6NNP5	S	107	1	___________MPVESLNTLLKQLEEEKKTL	45.908
CCDC169	Coiled-coil domain-containing protein 169	A6NNP5	T	110	1	________MPVESLNTLLKQLEEEKKTLESQ	45.908
CCDC33	Coiled-coil domain-containing protein 33	Q8N5R6	S	651	1	NNYRRAMQKMAEDILSLRRQASILEGENRIL	63.624
CCT5	T-complex protein 1 subunit epsilon	P48643	T	521	0.998613	VIETLIGKKQQISLATQMVRMILKIDDIRKP	60.401
CD226	CD226 antigen	Q15762	T	149	0.995697	VPSNSHIVSEPGKNVTLTCQPQMTWPVQAVR	43.841
CDH8	Alternative protein CDH8	L8E7B0	T	34	1	KMENPAKSFKLLAPWTKMIPKTDIISYTVSF	75.738
CDK13	Cyclin-dependent kinase 13	Q14004	S	927	1	PIFQANQELAQLELISRICGSPCPAVWPDVI	62.104
CEACAM16	Carcinoembryonic antigen-related cell adhesion molecule 16	Q2WEN9	T	402	0.999998	SLLVQKLNLTDTGRYTLKTVTVQGKTETLEV	100.25
CEACAM16	Carcinoembryonic antigen-related cell adhesion molecule 16	Q2WEN9	T	398	0.999989	FPNCSLLVQKLNLTDTGRYTLKTVTVQGKTE	100.25
CEACAM20	Carcinoembryonic antigen-related cell adhesion molecule 20	Q6UY09	T	482	0.852232	YFLCIRNARRPSRKTTEDPSHETSQPIPKEE	42.185
CEACAM20	Carcinoembryonic antigen-related cell adhesion molecule 20	Q6UY09	T	481	0.852229	GYFLCIRNARRPSRKTTEDPSHETSQPIPKE	42.185
CENPE	Centromere-associated protein E	Q02224	T	302	0.99985	KLTRILQNSLGGNAKTRIICTITPVSFDETL	50.874
CENPE	Centromere-associated protein E	Q02224	T	289	0.984249	DGQVGGFINYRDSKLTRILQNSLGGNAKTRI	50.874
CERS3	Ceramide synthase 3	Q8IU89	T	81	0.977477	KSFGIKETVRKVTPNTVLENFFKHSTRQPLQ	58.04
CERS3	Ceramide synthase 3	Q8IU89	S	90	0.850299	RKVTPNTVLENFFKHSTRQPLQTDIYGLAKK	58.04
CFAP45	Cilia- and flagella-associated protein 45	Q9UL16	T	344	1	LLAQEKLADQMVMEFTKKKMAREAEFEAEQE	63.091
CHURC1	Protein Churchill	Q8WUH1	T	83	0.99992	ITNKSLKEEDGEEIVTYDHLCKNCHHVIARH	54.953
CIDEB	Cell death activator CIDE-B	Q9UHD4	T	135	1	LGRERPKHSKDIARFTFDVYKQNPRDLFGSL	42.336
CKAP2L	Cytoskeleton-associated protein 2-like	Q8IYA6	S	120	0.999382	SECVSSNPYSKPSSKSFQQCEAGSSTTGELS	58.361
CLASRP	CLK4-associating serine/arginine-rich protein	A0A0A0MQS2	T	166	0.990449	DEKKKLAEKKASIGYTYEDSTVAEVEKAAEK	63.037
CMIP	C-Maf-inducing protein	Q8IY22	T	70	0.976008	LQEGDIQVCVIRHPRTFLSKILTSKFLRRWE	70.816
CNTN3	Contactin-3	Q9P232	T	500	0.999882	FGKANGTTHLVVTEPTRITLAPSNMDVSVGE	69.721
COX7B2	Cytochrome c oxidase subunit 7B2, mitochondrial	Q8TF08	S	11	0.996991	_____MMFPLARNALSSLKIQSILQSMARHS	44.5
COX7B2	Cytochrome c oxidase subunit 7B2, mitochondrial	Q8TF08	S	12	0.996991	____MMFPLARNALSSLKIQSILQSMARHSH	44.5
CRISPLD2	Cysteine-rich secretory protein LCCL domain-containing 2	Q9H0B8	S	279	0.957259	WLQPRVMRPTKPKKTSAVNYMTQVVRCDTKM	79.461
CROCC	Rootletin	Q5TZA2	T	725	0.969288	LTKAEAGRVELELSMTKLRAEEASLQDSLSK	40.094
CRYBG3	Very large A-kinase anchor protein	Q68DQ2	S	844	0.999838	HSGRGKTISLSKVSLSKVEPRNISQDKMSSF	68.277
CRYBG3	Very large A-kinase anchor protein	Q68DQ2	S	839	0.998144	VLVESHSGRGKTISLSKVSLSKVEPRNISQD	68.277
CRYBG3	Very large A-kinase anchor protein	Q68DQ2	S	842	0.906924	ESHSGRGKTISLSKVSLSKVEPRNISQDKMS	68.277
CXorf66	Uncharacterized protein CXorf66	Q5JRM2	S	174	0.949882	SYPKRSSKSSCSKKLSKSSHLEKAHKKGSLE	45.368
CYTB	Cytochrome b	Q85KT0	S	8	0.958608	________MTPMRKISPLMKLINHSFIDLPT	49.448
DCAF12L1	DDB1- and CUL4-associated factor 12-like protein 1	Q5VU92	S	8	0.999705	________MAQQQTGSRKRKAPAVEAGAGSS	83.801
DENND4B	DENN domain-containing protein 4B	O75064	T	1480	1	SMGKEELRHRRAQMPTPKAIDCRKCFGAPPE	59.931
DGKZ	Diacylglycerol kinase zeta	Q13574	T	215	0.972772	GGRRASGTTAGTMLPTRVRPLSRRRQVALRR	45.363
DGKZ	Diacylglycerol kinase zeta	Q13574	S	205	0.858143	RRPSGQHPGPGGRRASGTTAGTMLPTRVRPL	45.363
DHX33	Putative ATP-dependent RNA helicase DHX33	Q9H6R0	S	441	1	FDKMTVPEIQRCNLASVMLQLLAMKVPNVLT	65.627
DIABLO	Diablo homolog, mitochondrial	Q9NR28	S	63	0.996854	______MKSDFYFQKSEPHSLSSEALMRRAV	58.674
DKFZp566F0947	Uncharacterized protein DKFZp566F0947	Q9NT59	S	73	0.999999	RGTEARNTPALAFQASRGWIIRAFRRRGREE	78.326
DKFZp566F0947	Uncharacterized protein DKFZp566F0947	Q9NT59	T	65	0.99886	ASNNHPHRRGTEARNTPALAFQASRGWIIRA	78.326
DKFZp781F05101	Uncharacterized protein DKFZp781F05101	Q5H9R5	T	340	0.993512	AWEARPPRESSDVPPTKRNNWIFIDEEQAFG	40.067
DKFZp781F05101	Uncharacterized protein DKFZp781F05101	Q5H9R5	S	335	0.840214	EKPDKAWEARPPRESSDVPPTKRNNWIFIDE	40.067
DLD	Dihydrolipoyl dehydrogenase, mitochondrial	P09622	T	163	0.999996	VHVNGYGKITGKNQVTATKADGGTQVIDTKN	66.962
DLD	Dihydrolipoyl dehydrogenase, mitochondrial	P09622	T	165	0.999995	VNGYGKITGKNQVTATKADGGTQVIDTKNIL	66.962
DNHD1	Dynein heavy chain domain-containing protein 1	Q96M86	T	3800	1	LDTCKAVEAAEERLLTMLLFQNPKRQKPAKF	45.081
DSCAM	Down syndrome cell adhesion molecule	O60469	S	1408	0.982876	SSITLSWLPGDNGGSSIRGYILQYSEDNSEQ	87.498
DSCAM	Down syndrome cell adhesion molecule	O60469	S	1633	0.999984	RRRREQRLKRLRDAKSLAEMLMSKNTRTSDT	64.73
DSCAM	Down syndrome cell adhesion molecule	O60469	S	1640	0.800367	LKRLRDAKSLAEMLMSKNTRTSDTLSKQQQT	64.73
DUSP26	Dual specificity protein phosphatase 26	Q9BV47	S	24	0.991439	ASMTFMARFSRSSSRSPVRTRGTLEEMPTVQ	44.203
DYNC2H1	Cytoplasmic dynein 2 heavy chain 1	Q8NCM8	S	1818	0.99973	KLPDNLKQLFRPVAMSHPDNELIAEVILYSE	42.64
ECT2L	Epithelial cell-transforming sequence 2 oncogene-like	Q008S8	S	765	0.999983	TIEKMKQNITMKDHLSDIQRIIWGCPTLSEV	76.357
EHMT1	Histone-lysine N-methyltransferase EHMT1	Q9H9B1	S	318	0.855009	KTKVLKQRTVIEMFKSITHSTVGSKGEKDLG	45.335
EIF2B2	Translation initiation factor eIF-2B subunit beta	H0YK01	T	24	0.997227	AIFAVMSRVNKVIIGTKTILANGALRAVTGT	49.66
ESR1	Estrogen receptor alpha splice variant	B5TZ79	S	83	1	RRGGRMLKHKLLLILSHIRHMSNKGMEHLYS	48.091
ESR1	Estrogen receptor alpha splice variant	B5TZ79	S	89	1	LKHKLLLILSHIRHMSNKGMEHLYSMKCKNV	48.091
F8	Coagulation factor VIII	P00451	T	1280	0.922965	PVLQDFRSLNDSTNRTKKHTAHFSKKGEEEN	53.124
F8	Coagulation factor VIII	P00451	T	2260	0.979337	PKEWLQVDFQKTMKVTGVTTQGVKSLLTSMY	52.52
F8	Coagulation factor VIII	P00451	T	2263	0.862214	WLQVDFQKTMKVTGVTTQGVKSLLTSMYVKE	52.52
FAM175A	BRCA1-A complex subunit Abraxas 1	E9PHB9	S	12	0.99689	____MMLKLFIQLMESHSVAQTGVKWHDLGS	42.123
FAM175A	BRCA1-A complex subunit Abraxas 1	E9PHB9	S	14	0.981452	__MMLKLFIQLMESHSVAQTGVKWHDLGSLQ	42.123
FAM186B	Protein FAM186B	Q8IYM0	T	697	0.8473	LRLPHYLRSKALELTTTTMELGALRLQYLCH	56.569
FAM186B	Protein FAM186B	Q8IYM0	T	698	0.825211	RLPHYLRSKALELTTTTMELGALRLQYLCHK	56.569
FAM186B	Protein FAM186B	Q8IYM0	S	374	0.997901	QEPMKEEQLFSPLPPSPMAMIRDSGAIAAGH	49.34
FAM200A	Protein FAM200A	Q8TCP9	S	494	0.996092	QLSSSFTLKNYYKILSLSAFWIKIKDDFPLL	51.643
FAM21A	WASH complex subunit FAM21A	Q641Q2	S	940	0.962053	SKEKGIWKPETPQDSSGLAPFKTKEPSTRIG	69.672
FAM21A	WASH complex subunit FAM21A	Q641Q3	T	935	0.962053	ESIQGSKEKGIWKPETPQDSSGLAPFKTKEP	69.672
FANCI	Fanconi anemia group I protein	Q9NVI1	S	1284	0.888004	KKSKVNLMQHMKLSTSRDFKIKGNILDMVLR	54.393
FASTKD3	FAST kinase domain-containing protein 3	Q14CZ7	S	284	0.776593	KVDEHQTFLNKINNFSLSIVSNLSPKLISQM	45.992
FAT3	Protocadherin Fat 3	Q8TDW7	T	448	1	RPLNTVKKEVYKLEVTNKEGDLKAQVTISIE	58.37
FBXO40	F-box only protein 40	Q9UH90	S	643	0.836392	HGGTSWRVHREIWQFSSLFSKIKSWEFNEVT	43.523
FCER2	Low affinity immunoglobulin epsilon Fc receptor	P06734	S	321	0.99992	PDPDGRLPTPSAPLHS_______________	42.869
FCER2	Low affinity immunoglobulin epsilon Fc receptor	P06734	S	316	0.999316	GPDSRPDPDGRLPTPSAPLHS__________	42.869
FLJ00275	FLJ00275 protein	Q8NF80	S	5	0.997285	___________GMGMSWDPASDSILGTLPKP	65.563
FLJ00304	FLJ00304 protein	Q6ZNK3	S	50	0.873198	HYVQHSAKNTASSSCSLVSPAGLSLLAFPLP	44.916
FLJ00304	FLJ00304 protein	Q6ZNK3	S	53	0.809744	QHSAKNTASSSCSLVSPAGLSLLAFPLPPLK	44.916
FLT-1	Receptor protein-tyrosine kinase	S5TRK2	T	12	0.999978	____GATASEYKALMTELKILTHIGHHLNVV	50.088
FNDC1	Fibronectin type III domain-containing protein 1	Q4ZHG4	S	741	0.793707	SSRLLPTQPHLSSPLSKGGKDGEDAPATNSN	78.513
FRMPD3	FERM and PDZ domain-containing protein 3	Q5JV73	T	126	0.93757	RLIELIRSAKEFIVLTVLHTHQSPKSAFISA	47.808
FSIP2	Fibrous sheath-interacting protein 2	Q5CZC0	T	5911	0.998309	MMRKPSSDKIPSIDKTLVNKVVHSSVCNILN	41.412
FSIP2	Fibrous sheath-interacting protein 2	Q5CZC0	S	5907	0.951519	PMHKMMRKPSSDKIPSIDKTLVNKVVHSSVC	41.412
GALIG	Cytogaligin	Q9H2J6	T	11	0.99745	_____MMRYLGLETQTLKDGLAHGGTSLLGQ	58.815
GATAD2B	Transcriptional repressor p66-beta	Q8WXI9	S	138	0.890474	PDIIVLSDNEASSPRSSSRMEERLKAANLEM	43.297
GDF5	Growth/differentiation factor 5	P43026	S	142	0.881949	QLPGGKAPPKAGSVPSSFLLKKAREPGPPRE	41.109
GDF5	Growth/differentiation factor 5	P43026	S	143	0.881949	LPGGKAPPKAGSVPSSFLLKKAREPGPPREP	41.109
GOLGA8A	Golgin subfamily A member 8A	A7E2F4	T	167	1	EGQIQRLNIEKKKLNTDLYHMKHSLRYFEEE	53.034
GPAT2	Glycerol-3-phosphate acyltransferase 2, mitochondrial	Q6NUI2	T	463	0.838284	CHVLSASVGSSAVMSTAIMATLLLFKHQKLL	40.104
GPAT2	Glycerol-3-phosphate acyltransferase 2, mitochondrial	Q6NUI2	S	462	0.819873	SCHVLSASVGSSAVMSTAIMATLLLFKHQKL	40.104
GPC2	Glypican-2;Secreted glypican-2	Q8N158	T	162	0.981384	RLRDFYGESGEGLDDTLADFWAQLLERVFPL	42.705
GPR31	12-(S)-hydroxy-5,8,10,14-eicosatetraenoic acid receptor	O00270	S	97	1	LGRVGCWALHFLLDLSRSVGMAFLAAVALDR	45.618
GRM3	Metabotropic glutamate receptor 3	Q14832	T	52	1	GDLVLGGLFPINEKGTGTEECGRINEDRGIQ	58.592
GRM3	Metabotropic glutamate receptor 3	Q14832	T	54	1	LVLGGLFPINEKGTGTEECGRINEDRGIQRL	58.592
HAAO	3-hydroxyanthranilate 3,4-dioxygenase	P46952	S	17	1	ERRLGVRAWVKENRGSFQPPVCNKLMHQEQL	76.478
hCG_2040263	HCG2040263, isoform CRA_b	B4DSL7	S	6	0.891173	__________MSSKRSHYDSALKRKVIVYAE	68.033
HES2	Transcription factor HES-2	K7EJQ0	S	73	0.939166	DVLEMTVRFLQELPASSWPTAAPRE______	66.663
HKDC1	Hexokinase HKDC1	Q2TB90	T	888	0.995298	ILQETVKELAPRCDVTFMLSEDGSGKGAALI	40.369
HKDC1	Hexokinase HKDC1	Q2TB90	S	892	0.816759	TVKELAPRCDVTFMLSEDGSGKGAALITAVA	40.369
HLA-C	MHC class I antigen	F6IQM2	T	20	0.786896	APRTLILLLSGALALTETWASSHSMRYFDTA	43.494
HLA-DRB1	HLA-DRB1 protein	Q8NEI3	S	24	0.784135	GSCMAVLTVTLMVLSSPLVLAGDTRPRFLEY	41.432
HLA-DRB1	HLA-DRB1 protein	Q8NEI3	S	23	0.773858	GGSCMAVLTVTLMVLSSPLVLAGDTRPRFLE	41.432
HRC	Alternative protein HRC	L8E9Z3	T	172	0.964789	RMSQMDTIIMAPATGTKAMKKMTMMMMMMMM	55.975
HRC	Alternative protein HRC	L8E9Z3	T	170	0.92981	RMRMSQMDTIIMAPATGTKAMKKMTMMMMMM	55.975
HSPG2	Basement membrane-specific heparan sulfate proteoglycan core protein	P98160	S	97	0.988594	VYFRALVNFTRSIEYSPQLEDAGSREFREVS	65.038
IARS2	Isoleucine--tRNA ligase, mitochondrial	Q9NSE4	T	63	0.910601	ASNHQPNSNSGRYRDTVLLPQTSFPMKLLGR	49.418
IDE	Insulin-degrading enzyme	P14735	T	869	1	KPPHYLESRVEAFLITMEKSIEDMTEEAFQK	43.246
IGSF22	Immunoglobulin superfamily member 22	Q8N9C0	S	318	0.989302	NDAGIYSLSVGDKRMSAELTVLDEPLKFLGE	84.817
IKZF2	Zinc finger protein Helios	Q9UKS7	S	66	1	KLEMQSDEECDRKPLSREDEIRGHDEGSSLE	72.879
IL31RA	Interleukin-31 receptor subunit alpha	Q8NI17	S	411	0.999691	ISVYPMLHDKVGEPYSIQAYAKEGVPSEGPE	43.494
ING5	Inhibitor of growth protein 5	Q8WYH8	S	57	1	IDILAAEYISTVKTLSPDQRVERLQKIQNAY	44.98
ING5	Inhibitor of growth protein 5	Q8WYH8	T	55	1	AEIDILAAEYISTVKTLSPDQRVERLQKIQN	44.98
IQGAP3	Ras GTPase-activating-like protein IQGAP3	Q86VI3	T	1496	0.822079	KAELVKLQATLQGLSTKTTFYEEQGDYYSQY	64.476
IRX2	Iroquois-class homeodomain protein IRX-2	Q9BZI1	S	314	1	PPEAAPRGGRKTPQGSRTSPGAPPPASKPKL	76.24
IRX2	Iroquois-class homeodomain protein IRX-2	Q9BZI1	T	310	1	LLSPPPEAAPRGGRKTPQGSRTSPGAPPPAS	76.24
JARID2	Protein Jumonji	Q92833	S	399	1	AKTRKQVLSLGGASKSTGPAVNGLKVSGRLN	44.382
JARID2	Protein Jumonji	Q92833	S	410	1	GASKSTGPAVNGLKVSGRLNPKSCTKEVGGR	44.382
JARID2	Protein Jumonji	Q92833	T	400	1	KTRKQVLSLGGASKSTGPAVNGLKVSGRLNP	44.382
JPH1	Junctophilin-1	Q9HDC5	T	520	0.999848	QVTAIVNKPLMSKAPTKEAGAVVPQSKYSGR	50.358
JPH1	Junctophilin-1	Q9HDC5	S	516	0.999313	VADEQVTAIVNKPLMSKAPTKEAGAVVPQSK	50.358
KAL1	Anosmin-1	P23352	S	338	0.931184	IPVHHYKVFWSWMVSSKSLVPTKKKRRKTTD	43.592
KAL1	Anosmin-1	P23352	S	337	0.926033	DIPVHHYKVFWSWMVSSKSLVPTKKKRRKTT	43.592
KIAA1551	Uncharacterized protein KIAA1551	Q9HCM1	S	1331	1	QASQETRQKKHVTQNSRPLKTKTAFLPNKDV	45.997
KIAA1551	Uncharacterized protein KIAA1551	Q9HCM1	T	1328	1	SYEQASQETRQKKHVTQNSRPLKTKTAFLPN	45.997
KIAA1551	Uncharacterized protein KIAA1551	Q9HCM1	T	1336	1	TRQKKHVTQNSRPLKTKTAFLPNKDVYKKHS	45.997
KIF20B	Kinesin-like protein KIF20B	Q96Q89	S	351	1	HQSVAFTKLNNASSRSHSIFTVKILQIEDSE	60.961
KIF20B	Kinesin-like protein KIF20B	Q96Q89	S	353	1	SVAFTKLNNASSRSHSIFTVKILQIEDSEMS	60.961
KIF20B	Kinesin-like protein KIF20B	Q96Q89	T	356	1	FTKLNNASSRSHSIFTVKILQIEDSEMSRVI	60.961
KIF20B	Kinesin-like protein KIF20B	Q96Q89	T	818	0.996242	EPPAKKGSIHVSSAITEDQKKSEEVRPNIAE	52.731
KIF20B	Kinesin-like protein KIF20B	Q96Q89	S	815	0.819058	QQDEPPAKKGSIHVSSAITEDQKKSEEVRPN	52.731
KIF27	Kinesin-like protein KIF27	Q86VH2	S	754	0.996634	LIKELIKTGNDAKSVSKQYSLKVTKLEHDAE	120.77
KIF27	Kinesin-like protein KIF27	Q86VH2	T	746	0.986804	INIKMKEDLIKELIKTGNDAKSVSKQYSLKV	120.77
KIR2DL4	Killer cell immunoglobulin-like receptor 2DL4	Q99706	S	317	0.999723	QLDHCIFTQRKITGPSQRSKRPSTDTSVCIE	61.679
KIR2DL4	Killer cell immunoglobulin-like receptor 2DL4	Q99706	T	314	0.998982	TYAQLDHCIFTQRKITGPSQRSKRPSTDTSV	61.679
KLHL11	Kelch-like protein 11	Q9NVR0	T	449	0.993908	EHVCSLMTRKHSFGLTEVKGKLYSIGGHGNF	79.474
LAMA1	Laminin subunit alpha-1	P25391	T	2467	0.965074	KSFVGCIKNLEISRSTFDLLRNSYGVRKGCL	79.466
LGI2	Leucine-rich repeat LGI family member 2	Q8N0V4	S	154	1	SLANNHIKALPRDVFSDLDSLIELDLRGNKF	61.186
LGI2	Leucine-rich repeat LGI family member 2	Q8N0V4	S	158	1	NHIKALPRDVFSDLDSLIELDLRGNKFECDC	61.186
LMOD2	Leiomodin-2	B4DRR2	S	11	0.907013	_____MSTFGYRRGLSKYESIDEDELLASLS	44.246
LOC401408	LOC401408	A4D1S1	T	10	0.999931	______MEILLFLKLTTPSALKAHLGVSTKT	76.035
LOC401408	LOC401408	A4D1S1	T	11	0.822237	_____MEILLFLKLTTPSALKAHLGVSTKTS	76.035
LPPR2	Alternative protein LPPR2	L0R5B8	T	9	0.994352	_______MTVPTPSPTQGLRLPAECLLLLST	44.98
LPPR2	Alternative protein LPPR2	L0R5B8	S	7	0.959856	_________MTVPTPSPTQGLRLPAECLLLL	44.98
LPPR2	Alternative protein LPPR2	L0R5B8	T	5	0.867259	___________MTVPTPSPTQGLRLPAECLL	44.98
LRIG1	Leucine-rich repeats and immunoglobulin-like domains protein 1	Q96JA1	S	473	0.912532	RMLQAFVTATCAHPESLKGQSIFSVPPESFV	79.23
LRRC16A	Leucine-rich repeat-containing protein 16A	Q5VZK9	T	902	0.996225	EEKPVKRSIITVEELTEIERLEDLDTCMMTP	46.955
LRRC16A	Leucine-rich repeat-containing protein 16A	Q5VZK9	T	897	0.968722	EIELAEEKPVKRSIITVEELTEIERLEDLDT	46.955
LRRC53	Leucine-rich repeat-containing protein 53	A6NM62	T	1189	0.858855	NIQPDKDSAHKEGAMTVETHEALSFLPGLKD	43.799
LRRC56	Leucine-rich repeat-containing protein 56	Q8IYG6	S	287	0.984187	PIRRLDPELSLPETQSRASRPWPFSLLVRGG	65.5
LRRK2	Leucine-rich repeat serine/threonine-protein kinase 2	Q5S007	T	838	0.932414	PDKTSNLRKQTNIASTLARMVIRYQMKSAVE	40.725
LSM8	U6 snRNA-associated Sm-like protein LSm8	O95777	S	18	0.992269	SALENYINRTVAVITSDGRMIVGTLKGFDQT	53.565
LSM8	U6 snRNA-associated Sm-like protein LSm8	O95777	T	17	0.965297	TSALENYINRTVAVITSDGRMIVGTLKGFDQ	53.565
LTA4H	Leukotriene A(4) hydrolase;Leukotriene A-4 hydrolase	P09960	S	595	0.984053	KSHDQAVRTYQEHKASMHPVTAMLVGKDLKV	57.836
LYST	Lysosomal-trafficking regulator	Q99698	T	3096	0.999995	QLRDNAVEIFLTNGRTLLLAFDNTKVRDDVY	56.225
MACF1	Microtubule-actin cross-linking factor 1, isoforms 1/2/3/5	Q9UPN3	T	7077	0.81906	TRQEFIDGILASKFPTTKLEMTAVADIFDRD	71.08
MAGI3	Membrane-associated guanylate kinase, WW and PDZ domain-containing protein 3	Q5TCQ9	T	1496	0.909184	LITPGPWKVPSGNKVTGTIGMAEKRQ_____	68.787
MARS2	Methionine--tRNA ligase, mitochondrial	Q96GW9	S	16	0.999914	MLRTSVLRLLGRTGASRLSLLEDFGPRYYSS	46.606
MARS2	Methionine--tRNA ligase, mitochondrial	Q96GW9	T	13	0.997866	___MLRTSVLRLLGRTGASRLSLLEDFGPRY	46.606
MDN1	Midasin	Q9NU22	S	4247	0.97186	LMKMLVRQRRSLTTLSEQWIILRNLLSCVQE	79.346
MED26	Mediator of RNA polymerase II transcription subunit 26	O95402	T	51	0.997643	SSLEKYPITKEALEETRLGKLINDVRKKTKN	44.132
MINA	Bifunctional lysine-specific demethylase and histidyl-hydroxylase MINA	Q8IUF8	T	322	0.845954	RLSGFLRTLADRLEGTKELLSSDMKKDFIMH	73.499
MLH3	DNA mismatch repair protein Mlh3	Q9UHC1	T	652	0.94159	RAQETFGNRTRHSVETPDIKDLASTLSKESG	47.942
MLH3	DNA mismatch repair protein Mlh3	Q9UHC1	T	646	0.778482	VRPGPTRAQETFGNRTRHSVETPDIKDLAST	47.942
MLIP	Muscular LMNA-interacting protein	E9PCK9	T	318	0.977926	SLKSNSASYIPVRIVTHSLSPSPKPFTSSFH	51.346
MPND	MPN domain-containing protein	Q8N594	S	445	0.770297	EPWSQEHTYLDKLKISLASRTPKDQSLCHVL	54.776
MPND	MPN domain-containing protein	Q8N594	S	448	0.770297	SQEHTYLDKLKISLASRTPKDQSLCHVLEQV	54.776
MROH2A	Maestro heat-like repeat-containing protein family member 2A	A6NES4	T	1189	0.892017	AEVWLAVSENVPFARTMLHSLMGRLQSRLSP	72.848
MRPL2	60S ribosomal protein L8	A0A024RD44	S	10	0.999616	______MQAGDTILNSNHIGRMAVAAREGDA	77.185
MTUS1	Microtubule-associated tumor suppressor 1	Q9ULD2	S	1249	0.991149	LHNGDLCSPKRSPTSSAIPLQSPRNSGSFPS	66.56
MTUS1	Microtubule-associated tumor suppressor 1	Q9ULD2	T	1247	0.796679	WKLHNGDLCSPKRSPTSSAIPLQSPRNSGSF	66.56
MUC6	Mucin-6	Q6W4X9	S	458	0.999835	GVSHSETSLVAVVYLSRQDKIVISQDEVVTN	62.165
MUC6	Mucin-6	Q6W4X9	T	449	0.894998	ALMAVYDKSGVSHSETSLVAVVYLSRQDKIV	62.165
MYO7A	Unconventional myosin-VIIa	Q13402	S	659	0.992672	PMLFDRHLCVRQLRYSGMMETIRIRRAGYPI	40.589
NADSYN1	Glutamine-dependent NAD(+) synthetase	H0YCQ6	T	247	1	DVQTRKNGLLLPQMETNPKCTNTTKSNF___	55.899
NCKIPSD	NCK-interacting protein with SH3 domain	Q9NZQ3	S	105	0.994141	RGVLQKLIHHRKETLSRRGPSASSVAVMTSS	64.297
NEXN	Nexilin	Q0ZGT2	T	606	0.997388	TSVVDSEPVRFTVKVTGEPKPEITWWFEGEI	42.396
NFE2L2	Nuclear factor erythroid 2-related factor 2	C9JFL6	T	137	1	KITWLIEKLHHNYKITIYSM___________	99.139
NIT2	Omega-amidase NIT2	Q9NQR4	S	14	1	__MTSFRLALIQLQISSIKSDNVTRACSFIR	49.536
NIT2	Omega-amidase NIT2	Q9NQR4	S	15	1	_MTSFRLALIQLQISSIKSDNVTRACSFIRE	49.536
NLRC3	NLR family CARD domain-containing protein 3	Q7RTR2	T	143	0.78527	FLPLSRVSVPPRVSITIGVAGMGKTTLVRHF	45.873
NLRP9	NACHT, LRR and PYD domains-containing protein 9	Q7RTR0	T	474	1	LKRPKDDPNPAIGSITQLVRASVVQPQTLLT	54.7
NPAS2	Neuronal PAS domain-containing protein 2	Q99743	S	622	0.999548	STQGPKPMRSSQLMQSSGRSGSSLVSPFSSA	52.579
NPAS2	Neuronal PAS domain-containing protein 2	Q99743	S	623	0.999547	TQGPKPMRSSQLMQSSGRSGSSLVSPFSSAT	52.579
NPAS2	Neuronal PAS domain-containing protein 2	Q99743	T	608	0.998659	QVTSQHLLRESSVISTQGPKPMRSSQLMQSS	47.189
NR3C1	Glucocorticoid receptor	P04150	S	673	1	VSYEEYLCMKTLLLLSSVPKDGLKSQELFDE	46.39
NR3C1	Glucocorticoid receptor	P04150	S	674	1	SYEEYLCMKTLLLLSSVPKDGLKSQELFDEI	46.39
NR3C1	Glucocorticoid receptor	P04150	T	668	1	LHRLQVSYEEYLCMKTLLLLSSVPKDGLKSQ	46.39
NSFL1C	NSFL1 cofactor p47	Q9UNZ2	S	177	0.989881	EEESAYVAGEKRQHSSQDVHVVLKLWKSGFS	51.252
NT5DC3	5'-nucleotidase domain-containing protein 3	Q86UY8	S	304	0.778005	ADHGKKMFLITNSPSSFVDKGMSYIVGKDWR	67.207
NUCKS1	Nuclear ubiquitous casein and cyclin-dependent kinase substrate 1	Q9H1E3	S	204	0.999125	VGRPTASKASKEKTPSPKEEDEEPESPPEKK	54.765
NUMA1	Nuclear mitotic apparatus protein 1	Q14980	S	934	0.875179	LETLVRKAGEQQETASRELVKEPARAGDRQP	53.211
NUMA1	Nuclear mitotic apparatus protein 1	H0YFY6	T	576	0.999933	EEGTPLSITRHKALMTIIPDLSPNNPLSKLP	49.223
NUMA1	Nuclear mitotic apparatus protein 1	H0YFY6	S	582	0.994575	SITRHKALMTIIPDLSPNNPLSKLPRTQPDG	49.223
NUMA1	Nuclear mitotic apparatus protein 1	Q14980	T	2106	0.998407	ATTTASAATAAAIGATPRAKGKAKH______	47.752
ODF1	Outer dense fiber protein 1	Q14990	S	10	0.998531	______MAALSCLLDSVRRDIKKVDRELRQL	103.7
ODF1	Outer dense fiber protein 1	Q14990	S	10	0.998561	______MAALSCLLDSVRRDIKKVDRELRQL	101.65
OR10A3	Olfactory receptor 10A3	P58181	T	231	0.767097	LSYIRVLFAILKMPSTTGRQKAFSTCASHLT	48.467
OR2T12	Olfactory receptor 2T12	Q8NG77	T	85	1	MLVSTTVPKMAADYLTGNKAISRAGCGVQIF	66.663
OR4K15	Olfactory receptor 4K15	Q8NH41	T	158	0.991515	AYDRYVAICKPLHYMTVMSRRVCVVLVLISW	79.906
ORAOV1	Protein LTO1 homolog	B4DFA5	S	119	1	EDLDKIRGKFKQTGLSPSAVMVRPPSYVELP	44.598
ORAOV1	Protein LTO1 homolog	B4DFA5	S	121	1	LDKIRGKFKQTGLSPSAVMVRPPSYVELPVT	44.598
ORAOV1	Protein LTO1 homolog	B4DFA5	T	116	1	KLHEDLDKIRGKFKQTGLSPSAVMVRPPSYV	44.598
OTUD3	OTU domain-containing protein 3	Q5T2D3	T	165	1	VVIHQLNAPLWQIRGTEKSSVRELHIAYRYG	45.696
OXTR	Oxytocin receptor isoform A	X5DRH4	T	35	1	RRGPRATAPPDPRGATRPWRAWRWRCCVSSC	64.776
PANK1	Pantothenate kinase 1	Q8TE04	S	528	0.999926	DLARATLVTITNNIGSIARMCALNENIDRVV	44.543
PANK1	Pantothenate kinase 1	Q8TE04	T	523	0.999762	SISKEDLARATLVTITNNIGSIARMCALNEN	44.543
PANK1	Pantothenate kinase 1	Q8TE04	T	521	0.999408	RDSISKEDLARATLVTITNNIGSIARMCALN	44.543
PARP1	Poly [ADP-ribose] polymerase 1	P09874	T	432	0.964714	GKLTGTANKASLCISTKKEVEKMNKKMEEVK	72.531
PARP1	Poly [ADP-ribose] polymerase 1	P09874	S	427	0.938784	IEKLGGKLTGTANKASLCISTKKEVEKMNKK	72.531
PARP8	Protein mono-ADP-ribosyltransferase PARP8	D6R9T2	T	42	0.912649	CLFADFRYSDSTFTFTYVGGPRR________	46.844
PCBP4	Poly(rC)-binding protein 4	P57723	T	103	0.999888	CAAPANGGNVSRPPVTLRLVIPASQCGSLIG	43.955
PDE4C	cAMP-specific 3',5'-cyclic phosphodiesterase 4C	Q08493	T	265	1	ETSRSGNQVSEYISRTFLDQQTEVELPKVTA	41.48
PDE4C	cAMP-specific 3',5'-cyclic phosphodiesterase 4C	Q08493	T	271	1	NQVSEYISRTFLDQQTEVELPKVTAEEAPQP	41.48
PER1	Period circadian protein homolog 1	O15534	T	779	0.999246	VAPDPAPDAYRPVGLTKAVLSLHTQKEEQAF	48.623
PFKM	ATP-dependent 6-phosphofructokinase, muscle type	P08237	T	761	0.870491	RPILKILAKYEIDLDTSDHAHLEHITRKRSG	51.819
PFKP	ATP-dependent 6-phosphofructokinase, platelet type	Q01813	S	142	1	GDGSLTGANLFRKEWSGLLEELARN______	57.567
PGK2	Phosphoglycerate kinase 2	P07205	T	8	0.863663	________MSLSKKLTLDKLDVRGKRVIMRV	53.493
PHKA1	Phosphorylase b kinase regulatory subunit alpha, skeletal muscle isoform	P46020	T	303	1	QGRYGCCRFLRDGYKTPKEDPNRLYYEPAEL	42.031
PKMYT1	Membrane-associated tyrosine- and threonine-specific cdc2-inhibitory kinase	B4DZM6	T	544	0.999277	SAFVWSLTCSSHHGRTFEARTKVDPLFKICG	40.268
PLAA	Phospholipase A-2-activating protein	Q9Y263	T	530	1	DPFTGNSAYRSAASKTMNIYFPKKEAVTFDQ	49.423
PLD2	Phospholipase D2	O14939	S	512	1	PDLSHNQFFWLGKDYSNLITKDWVQLDRPFE	66.285
PLD2	Phospholipase D2	O14939	T	516	1	HNQFFWLGKDYSNLITKDWVQLDRPFEDFID	66.285
POLE1	DNA polymerase epsilon catalytic subunit A	Q07864	S	891	1	FVFKTTNVKKPKVTISYPGAMLNIMVKEGFT	82.483
POLE1	DNA polymerase epsilon catalytic subunit A	Q07864	T	889	1	ENFVFKTTNVKKPKVTISYPGAMLNIMVKEG	82.483
POLR2D	DNA-directed RNA polymerase II subunit RPB4	O15514	T	79	0.961786	TLNYTARFSRFKNRETIASVRSLLLQKKLHK	44.252
POLR2D	DNA-directed RNA polymerase II subunit RPB4	O15514	S	82	0.929282	YTARFSRFKNRETIASVRSLLLQKKLHKFEL	44.252
PRDM16	PR domain zinc finger protein 16	Q9HAZ2	S	1218	0.994158	EEAFEVKDVLNSTLDSEALKHTLCRQAKNQA	96.371
PRKCSH	Glucosidase 2 subunit beta	P14314	T	178	0.999907	QAGKKSLEDQVEMLRTVKEEAEKPEREAKEQ	43.761
PSG8	Pregnancy-specific beta-1-glycoprotein 8	E7ENH0	T	141	0.989028	MGGDENRGVTGHFTFTLYPKLPKPYITINNL	45.28
PTGER3	Prostaglandin E2 receptor EP3 subtype	P43115	S	167	0.999836	AVERALAIRAPHWYASHMKTRATRAVLLGVW	53.013
PTGER3	Prostaglandin E2 receptor EP3 subtype	P43115	T	171	0.999129	ALAIRAPHWYASHMKTRATRAVLLGVWLAVL	53.013
PTPN18	Tyrosine-protein phosphatase non-receptor type 18	Q99952	T	374	0.863246	KRGAPAGAGSGTQTGTGTGTGARSAEEAPLY	48.376
PTPN7	Protein-tyrosine-phosphatase	A0A024R9A7	S	4	1	____________MGASFWPIRQAREQQRRAL	50.843
PTPRB	Receptor-type tyrosine-protein phosphatase beta	P23467	S	192	0.851344	SKYNIAITAVSGGKRSFSVYTNGSTVPSPVK	47.545
PTPRS	Protein-tyrosine-phosphatase	Q59FX6	S	631	0.999687	GAFTPVVRQRTLQSISPKNFKVKMIMKTSVL	47.559
PTPRS	Protein-tyrosine-phosphatase	Q59FX6	S	629	0.998777	GLGAFTPVVRQRTLQSISPKNFKVKMIMKTS	47.559
PXYLP1	2-phosphoxylose phosphatase 1	B7Z3R9	T	5	0.997801	___________MDVLTALLLVHLIPVSTPKN	45.363
PYCR2	Pyrroline-5-carboxylate reductase	A0A024R3Q9	T	17	0.998825	NLPTVSALRKMGVNLTRSNKETVKHSDVLFL	40.066
QSOX1	Sulfhydryl oxidase 1	O00391	T	276	0.997996	AYLQRLSGLTREAAQTTVAPTTANKIAPTVW	65.5
RAB11FIP4	Rab11 family-interacting protein 4	J3QLM3	T	3	0.999556	_____________MRTPPALGSQVSGGPGAG	47.189
RAB11FIP4	Rab11 family-interacting protein 4	J3QLM3	S	9	0.837619	_______MRTPPALGSQVSGGPGAGARRAPA	47.189
RAB7A	Ras-related protein Rab-7a	P51149	T	47	0.999994	KFSNQYKATIGADFLTKEVMVDDRLVTMQET	61.679
RALGAPA1	Ral GTPase-activating protein subunit alpha-1	Q6GYQ0	T	320	1	VIRWLVSFWLEPKPHTGPHIPGMEGEVLPKN	69.721
RASGRF1	Ras-specific guanine nucleotide-releasing factor 1	Q13972	S	506	1	QCFLFSKHLIICTRGSGGKLHLTKNGVISLI	48.131
RASGRF1	Ras-specific guanine nucleotide-releasing factor 1	Q13972	T	503	1	GERQCFLFSKHLIICTRGSGGKLHLTKNGVI	48.131
RASGRF1	Ras-specific guanine nucleotide-releasing factor 1	Q13972	T	513	1	HLIICTRGSGGKLHLTKNGVISLIDCTLLEE	48.131
RBM3	RNA binding motif (RNP1, RRM) protein 3	Q9H5V0	S	57	0.849703	LSLWMVVRSVWIMQASLLGEPEEVALGPMGV	40.764
RETSAT	All-trans-retinol 13,14-reductase	Q6NUM9	S	322	0.983675	IQRAGGAVLTKATVQSVLLDSAGKACGVSVK	99.53
RGS6	Regulator of G-protein-signaling 6	B7Z7N5	S	390	1	SNAYQDLLLAKKKPESEQGRRTSLEKFTRSV	51.771
RGS6	Regulator of G-protein-signaling 6	B7Z7N5	S	397	1	LLAKKKPESEQGRRTSLEKFTRSVGKSLAGK	51.771
RGS6	Regulator of G-protein-signaling 6	B7Z7N5	T	396	1	LLLAKKKPESEQGRRTSLEKFTRSVGKSLAG	51.771
RLTPR	Leucine-rich repeat-containing protein 16C	Q6F5E8	S	830	0.785297	TLDTARSLCPQMLQGSSWREQLEGVLAGSRG	63.184
RND1	Rho-related GTP-binding protein Rho6	Q92730	S	192	0.999968	HSIFRTASMLCLNKPSPLPQKSPVRSLSKRL	55.353
RNF10	RING finger protein 10	Q8N5U6	T	281	0.800621	CYSSVHKKDLKSVVATESHQYVVGDTITMQL	44.105
RNF222	RING finger protein 222	A6NCQ9	T	68	0.999429	GQVQRTLVCPICRYVTFLSKKSSRWPSMLDK	51.211
RPE65	Retinoid isomerohydrolase	Q16518	T	525	1	LSEVARAEVEINIPVTFHGLFKKS_______	44.601
RSPH3	Radial spoke head protein 3 homolog	Q86UC2	T	445	0.998465	IEIGFLPWLMNEVEKTMEYSMVGRTVLDMLI	48.177
RSPH3	Radial spoke head protein 3 homolog	Q86UC2	S	449	0.971717	FLPWLMNEVEKTMEYSMVGRTVLDMLIREVV	48.177
RXFP2	Relaxin receptor 2	Q8WXD0	T	370	1	LQSLDLERIEIPNINTRMFQPMKNLSHIYFK	45.707
RYR1	Ryanodine receptor 1	P21817	S	4186	1	EYFRPYLGRIEIMGASRRIERIYFEISETNR	53.995
RYR1	Ryanodine receptor 1	P21817	T	4748	0.990028	YGRERIAELLGMDLATLEITAHNERKPNPPP	50.938
RYR1	Ryanodine receptor 1	P21817	T	2911	0.999108	KGGGTHPLLVPYDTLTAKEKARDREKAQELL	47.204
RYR1	Ryanodine receptor 1	P21817	T	2909	0.990653	EAKGGGTHPLLVPYDTLTAKEKARDREKAQE	47.204
SACS	Sacsin	Q9NZJ4	S	1222	0.998856	VNLEKALGIFTKPSLSAVLKHFKIVVDWYSS	86.512
SCN10A	Sodium channel protein type 10 subunit alpha	Q9Y5Y9	T	1194	1	KPTVKALLEYTDRVFTFIFVFEMLLKWVAYG	47.774
SERPINA9	Serpin A9	Q86WD7	S	134	0.876011	HSLTVPSKDLTLKMGSALFVKKELQLQANFL	53.569
SETX	Probable helicase senataxin	Q7Z333	S	1330	1	KTVGVVDTRKKTKLISPQNLSVRNNKKLLTS	79.471
SETX	Probable helicase senataxin	Q7Z333	S	1335	1	VDTRKKTKLISPQNLSVRNNKKLLTSQELQM	79.471
SGOL2	Shugoshin 2	C9JW92	T	77	0.883686	AQALSREKENSRRITTEKMLLQKEVE_____	76.326
SHANK1	SH3 and multiple ankyrin repeat domains protein 1	Q9Y566	S	1928	0.992064	PERTSSLQRQRLSDDSQSSLLSKPVSSLFQN	49.216
SHANK1	SH3 and multiple ankyrin repeat domains protein 1	Q9Y566	S	1930	0.969795	RTSSLQRQRLSDDSQSSLLSKPVSSLFQNWP	49.216
SIT1	Signaling threshold-regulating transmembrane adapter 1	Q9Y3P8	T	113	0.999955	TGRLSQDPEPDQQDPTLGGPARAAEEVMCYT	59.862
SLC20A2	Sodium-dependent phosphate transporter 2	Q08357	T	243	1	FFVWLFVCPWMRRKITGKLQKEGALSRVSDE	65.175
SLC26A10	Solute carrier family 26 member 10	Q8NG04	S	10	0.993532	______MRLDLASLMSAPKSLGSAFKSWRLD	54.235
SMC6	Structural maintenance of chromosomes protein 6	Q96SB8	S	848	1	KRELDMKEKELEEKMSQARQICPERIEVEKS	69.672
SNED1	Sushi, nidogen and EGF-like domain-containing protein 1	Q8TER0	T	1399	0.981214	DICFKESCESTSLKKTPNRKQSKSQTLEKS_	50.284
SNED1	Sushi, nidogen and EGF-like domain-containing protein 1	Q8TER0	T	1394	0.786735	YRVHQDICFKESCESTSLKKTPNRKQSKSQT	50.284
SPAST	Spastin	Q9UBP0	T	183	1	GEQCERARRLQAKMMTNLVMAKDRLQLLEKM	51.771
SPATA31D1	Spermatogenesis-associated protein 31D1	Q6ZQQ2	T	1339	0.869749	HNKTSGEVLGSKSSPTLKTQPPPENLFRKWM	86.189
SPECC1	Cytospin-B	Q5M775	S	810	0.769035	VDAAGRWPGVCVSRTSPTPPESATTVKSLIK	65.157
SPINK5	Serine protease inhibitor Kazal-type 5	Q9NQ38	S	1042	0.960182	LCHENLIRQTNTHIRSTGKCEESSTPGTTAA	40.352
SRRM2	Serine/arginine repetitive matrix protein 2	Q9UQ35	T	1003	0.997793	SHSGSISPYPKVKAQTPPGPSLSGSKSPCPQ	48.188
SRRM2	Serine/arginine repetitive matrix protein 2	Q9UQ35	S	1008	0.930286	ISPYPKVKAQTPPGPSLSGSKSPCPQ_____	48.188
SSFA2	Sperm-specific antigen 2	P28290	T	799	0.999775	____MEHDGQSLVKSTIFISPSSVKKEEAPQ	60.019
STARD5	StAR-related lipid transfer protein 5	Q9NSY2	T	101	0.862516	FEIIQSITDTLCVSRTSTPSAAMKLISPRDF	64.827
STK26	Serine/threonine-protein kinase 26	Q9P289	T	396	0.988125	LEKSIAVAEAACPGITDKMVKKLIEKFQKCS	61.444
STK32A	Serine/threonine-protein kinase 32A	Q8WU08	S	193	0.780057	TTMAGTKPYMAPEMFSSRKGAGYSFAVDWWS	47.016
STK35	Serine/threonine-protein kinase 35	Q8TDR2	T	345	0.791236	RRPDPATNKSFMLQLTSAIAFLHKNHIVHRD	49.929
STRIP1	Striatin-interacting protein 1	Q5VSL9	S	213	0.959546	ACSSAVRKPAISLADSTDLRVLLNIMYLIVE	57.148
STX16	Syntaxin-16	O14662	S	61	0.863435	________MALVSGISLDPEAAIGVTKRPPP	43.198
SUCLG1	Succinyl-CoA ligase [ADP/GDP-forming] subunit alpha, mitochondrial	P53597	T	94	1	GTKLVGGTTPGKGGQTHLGLPVFNTVKEAKE	43.297
SUCLG1	Succinyl-CoA ligase [ADP/GDP-forming] subunit alpha, mitochondrial	P53597	T	103	1	PGKGGQTHLGLPVFNTVKEAKEQTGATASVI	43.297
SYBU	Syntabulin	Q9NX95	T	277	1	PNPEQYLTPLQQKEVTVRHLKTKLKESERRL	69.598
SYBU	Syntabulin	Q9NX95	T	283	1	LTPLQQKEVTVRHLKTKLKESERRLHERESE	69.598
SYCP2	Synaptonemal complex protein 2	Q9BX26	S	478	0.883526	NNSQLEKTTPSKRKMSEASMIVSGADRYTMR	48.004
TCEB3	Transcription elongation factor B polypeptide 3	Q14241	S	80	0.917715	TVDILAETGVGKTVNSLRKHEHVGSFARDLV	44.336
TCF20	Transcription factor 20	Q9UGU0	T	1624	0.981304	EPEIKLKYATQPLDKTDAKNKSFYPYIHVVN	62.924
TEAD2	Transcriptional enhancer factor TEF-4	Q15562	S	101	1	YIKLRTGKTRTRKQVSSHIQVLARRKAREIQ	47.603
TEAD2	Transcriptional enhancer factor TEF-4	Q15562	S	102	1	IKLRTGKTRTRKQVSSHIQVLARRKAREIQA	47.603
THNSL1	Threonine synthase-like 1	Q8IYQ7	T	657	0.99974	HTAVAKVVADRVQDKTCPVIISSTAHYSKFA	47.971
TLR3	Toll-like receptor 3	O15455	T	4	0.996013	____________MRQTLPCIYFWGGLLPFGM	40.254
TM7SF2	Delta(14)-sterol reductase	O76062	S	340	1	GLETISTATGRKLLVSGWWGMVRHPNYLGDL	48.794
TMEM200A	Transmembrane protein 200A	Q86VY9	T	4	1	____________MIATGGVITGLAALKRQDS	50.292
TMEM200A	Transmembrane protein 200A	Q86VY9	T	9	1	_______MIATGGVITGLAALKRQDSARSQQ	50.292
TNFRSF21	Tumor necrosis factor receptor superfamily member 21	O75509	S	315	0.999033	HQQGPHHRHILKLLPSMEATGGEKSSTPIKG	43.208
TNFRSF21	Tumor necrosis factor receptor superfamily member 21	O75509	T	319	0.956594	PHHRHILKLLPSMEATGGEKSSTPIKGPKRG	43.208
TPR	Nucleoprotein TPR	P12270	S	722	0.999739	LRSQNTKISTQLDFASKRYEMLQDNVEGYRR	47.288
TPR	Nucleoprotein TPR	P12270	T	716	0.812782	QEQVTDLRSQNTKISTQLDFASKRYEMLQDN	47.288
TPR	Nucleoprotein TPR	P12270	S	715	0.757128	LQEQVTDLRSQNTKISTQLDFASKRYEMLQD	47.288
TRAPPC11	Trafficking protein particle complex subunit 11	Q7Z392	S	127	1	EKQSECATRVEIVRQSLQGRNTKVAVVLIQK	72.705
TRAPPC11	Trafficking protein particle complex subunit 11	Q7Z392	T	133	1	ATRVEIVRQSLQGRNTKVAVVLIQKKTPLPP	72.705
TRPC1	Short transient receptor potential channel 1	P48995	T	157	0.999812	IVKLMERIQNPEYSTTMDVAPVILAAHRNNY	41.475
TRPC1	Short transient receptor potential channel 1	P48995	T	156	0.999562	TIVKLMERIQNPEYSTTMDVAPVILAAHRNN	41.475
TRPM8	Transient receptor potential cation channel subfamily M member 8	H7BZP4	T	103	1	VPSDVDGKPDLAQMETAWRRHLLPEPTPRAA	45.997
TSC2	Tuberin	P49815	T	913	1	IRCRLPFRKDFVPFITKGLRSNVLLSFDDTP	76.221
TTC6	Tetratricopeptide repeat protein 6	G3V2C3	S	5	1	___________MKAQSTASMPPARPAPRAFP	64.842
TTC6	Tetratricopeptide repeat protein 6	G3V2C3	S	8	1	________MKAQSTASMPPARPAPRAFPAPQ	64.842
TTC6	Tetratricopeptide repeat protein 6	G3V2C3	T	6	1	__________MKAQSTASMPPARPAPRAFPA	64.842
TTN	Titin	Q8WZ42	T	25722	0.818005	ILKLSNVGGTKSIPITVKVLDRPGPPEGPLK	73.76
TTN	Titin	Q8WZ42	S	216	0.994821	AKKTKTIVSTAQISESRQTRIEKKIEAHFDA	54.524
U2SURP	Alternative protein U2SURP	L8E737	T	14	1	__MMILMECLWMQLKTQKRMSLYLKLPHQNG	51.059
UBA1	Ubiquitin-like modifier-activating enzyme 1	P22314	S	995	0.989025	KTEHKLEITMLSQGVSMLYSFFMPAAKLKER	50.883
UBA1	Ubiquitin-like modifier-activating enzyme 1	P22314	S	991	0.960505	LDYFKTEHKLEITMLSQGVSMLYSFFMPAAK	50.883
UGT1A1	Bilirubin UDP-glucuronosyltransferase	W6JIA6	S	42	0.888567	AGKILLIPVNGSHWLSMLGAIQQLQQRGHEI	42.705
UNC45A	Protein unc-45 homolog A	Q9H3U1	T	233	0.999035	TLVGICSEHQSRTVATLSILGTRRVVSILGV	71.379
URGCP	Up-regulator of cell proliferation	Q8TCY9	T	711	0.992727	STVGVPGTGKSTLLNTMFGLRFATGKSCGPR	72.23
USP15	Ubiquitin carboxyl-terminal hydrolase 15	Q9Y4E8	S	14	0.998852	__MAEGGAADLDTQRSDIATLLKTSLRKGDT	48.467
USP15	Ubiquitin carboxyl-terminal hydrolase 15	Q9Y4E8	T	18	0.998712	EGGAADLDTQRSDIATLLKTSLRKGDTWYLV	48.467
USP42	Ubiquitin carboxyl-terminal hydrolase;Ubiquitin carboxyl-terminal hydrolase 42	Q9H9J4	T	786	0.999999	STKKAPPPRDPGTPATKEGAWEAMAVAPEEP	93.096
UTP20	Small subunit processome component 20 homolog	O75691	S	926	1	AAKQLIAHLQVFSKFSNPRALYLESKLYELY	101.65
VPS26A	Vacuolar protein sorting-associated protein 26A	O75436	S	245	0.99975	IAKYEIMDGAPVKGESIPIRLFLAGYDPTPT	47.75
VPS33B	Vacuolar protein sorting-associated protein 33B	Q9H267	S	476	0.780919	KLVTDKAAGKITDAFSSLAKRSNFRAISKKL	83.206
VPS33B	Vacuolar protein sorting-associated protein 33B	Q9H267	S	477	0.780919	LVTDKAAGKITDAFSSLAKRSNFRAISKKLN	83.206
VWA3B	von Willebrand factor A domain-containing protein 3B	Q502W6	T	99	1	FPQLYRAEDGRVYNLTAKSELIYQFVEHLTQ	84.244
WDFY4	WD repeat- and FYVE domain-containing protein 4	Q6ZS81	S	2311	0.835934	RMRKRIKRLSPLEALSSGRHKESQDKNDHIS	43.594
WDR25	WD repeat-containing protein 25	H0YJW0	S	91	0.998946	EGHKVLLSLSPRRMLSPSPKPPGSPGHGPWG	57.798
WDR25	WD repeat-containing protein 25	H0YJW0	S	93	0.99236	HKVLLSLSPRRMLSPSPKPPGSPGHGPWGAW	57.798
WDR25	WD repeat-containing protein 25	H0YJW0	S	85	0.942318	SRRRRYEGHKVLLSLSPRRMLSPSPKPPGSP	57.798
WDR6	WD repeat-containing protein 6	Q9NNW5	T	988	0.863526	SLTLQAHSCGINSLHTLPTREGHHLVASGSE	43.799
WDR7	WD repeat-containing protein 7	Q9Y4E6	S	163	0.758845	VLYSLVSKISPDWISSMSIIRS_________	51.927
XYLT2	Xylosyltransferase 2	Q9H1B5	S	845	0.989465	PSPCPSLEPCRLTSWSSLSPDPKSELGPVKA	46.891
XYLT2	Xylosyltransferase 2	Q9H1B5	S	843	0.989318	IGPSPCPSLEPCRLTSWSSLSPDPKSELGPV	46.891
ZBED9	SCAN domain-containing protein 3	Q6R2W3	S	592	0.998974	DIEENLSVTPKVAEKSPPESRLRFLSCVVCE	44.318
ZBTB47	Zinc finger and BTB domain-containing protein 47	Q9UFB7	S	567	0.988057	TCGKSFKRSMSLKVHSLQHSGEKPFRCENCN	61.524
ZC3H12B	Probable ribonuclease ZC3H12B	Q5HYM0	T	473	0.928476	EASSVPSLVTALSVPTIPPPKSHAVGALNTR	48.854
ZMYND11	Zinc finger MYND domain-containing protein 11	Q15326	S	435	0.825691	SSQEIPTMPQPIEKVSVSTQTKKLSASSPRM	44.616
ZMYND11	Zinc finger MYND domain-containing protein 11	Q15326	T	440	0.801506	PTMPQPIEKVSVSTQTKKLSASSPRMLHRST	44.616
ZNF212	Zinc finger protein 212	F2Z3G9	S	43	1	PGAGLRGLDAAGVLVSRGCRWRG________	63.918
ZNF224	Zinc finger protein 224	Q9NZL3	T	70	1	DTFHFLREEKIWMMKTAIQREGNS_______	61.161
ZNF385A	Zinc finger protein 385A	Q96PM9	S	347	0.887115	LAVAAVMAAAAGSPLSLRPAPAAPLLQGPPI	42.663
ZNF440	ZNF440 protein	Q05DD3	S	132	1	TMERNPMNVKNAEKHSACLLPFIDMKRLTLE	58.132
ZNF510	Zinc finger protein 510	Q9Y2H8	S	445	0.999873	KPFECSECGKTFSQKSHLSTHQRIHTAEKPY	48.284
ZNF510	Zinc finger protein 510	Q9Y2H8	S	448	0.999564	ECSECGKTFSQKSHLSTHQRIHTAEKPYKCN	48.284
ZNF510	Zinc finger protein 510	Q9Y2H8	T	449	0.999564	CSECGKTFSQKSHLSTHQRIHTAEKPYKCNE	48.284
ZNF512B	Zinc finger protein 512B	Q96KM6	T	225	1	IGISKPVSVGRPMPVTKAIPVTRPVPVTKPV	76.17
ZNF512B	Zinc finger protein 512B	Q96KM6	T	231	1	VSVGRPMPVTKAIPVTRPVPVTKPVTVSRPM	76.17
ZNF512B	Zinc finger protein 512B	Q96KM6	S	25	0.996773	RRLPGSSKSGPGKDGSRKEVRLPMLHDPPKM	45.879
ZNF512B	Zinc finger protein 512B	Q96KM6	S	18	0.993912	DPFCVGGRRLPGSSKSGPGKDGSRKEVRLPM	45.879
ZNF512B	Zinc finger protein 512B	Q96KM6	S	15	0.886888	_MTDPFCVGGRRLPGSSKSGPGKDGSRKEVR	45.879
ZNF585B	Zinc finger protein 585B	F2Z3L4	S	151	0.999997	GKSFTWKSQFKASQNSYRRKTI_________	66.568
ZNF585B	Zinc finger protein 585B	F2Z3L4	S	148	0.999996	AEFGKSFTWKSQFKASQNSYRRKTI______	66.568
ZNF608	Zinc finger protein 608	Q9ULD9	T	409	0.999978	VTWRNKTYVGTLLDCTKHDWAPPRTQIQEHG	60.518
ZNF608	Zinc finger protein 608	Q9ULD9	T	400	0.869595	TEEGVLVVNVTWRNKTYVGTLLDCTKHDWAP	60.518
ZNF644	Zinc finger protein 644	Q9H582	S	846	1	DFLHKMTVVVLQKLNSAEKKDSYETEDESSW	54.871
ZNF644	Zinc finger protein 644	Q9H582	T	837	1	GGEDLDSYPDFLHKMTVVVLQKLNSAEKKDS	54.871
ZNF732	Zinc finger protein 732	B4DXR9	T	494	1	CGKAFLCSRALNKHKTIHTGEKPYECEECGK	61.435
ZNF732	Zinc finger protein 732	B4DXR9	T	497	1	AFLCSRALNKHKTIHTGEKPYECEECGKAFG	61.435
ZNF845	Zinc finger protein 845	Q96IR2	T	923	0.999936	IHTGEKPYKCNECGKTFRHNSVLVIHKTIHT	49.463
ZNF845	Zinc finger protein 845	Q96IR2	S	928	0.999929	KPYKCNECGKTFRHNSVLVIHKTIHTGEKPY	49.463
ZNF845	Zinc finger protein 845	Q96IR2	T	935	0.999353	CGKTFRHNSVLVIHKTIHTGEKPYKCNECGK	49.463
ZZEF1	Zinc finger ZZ-type and EF-hand domain-containing protein 1	O43149	S	1395	0.905576	GIRIWMLEMKQKSLMSLGNEAEEKHSSEATE	45.022
